# Supplementary material for: Learning analytics in higher education: a preponderance of analytics but very little learning?
Source: Int J Educ Technol High Educ. 2021 May 4;18(1):23. doi: 10.1186/s41239-021-00258-x (PMC8092999; doi:10.1186/s41239-021-00258-x)
Supplement: Supplementary file 1 — Additional file 1. Learning Analytics higher education 2013–2019. [file 41239_2021_258_MOESM1_ESM.xlsx]

## Sheet: SciELO LA 2013-19 1346
PT	AU	BE	TI	X1	Y1	Z1	AB	LA Membership	Comentarios Andrés	Method	Country	Internationalisation	Ferguson	SO	LA	DT	DE	X5	Y5	Z5	X4	Y4	Z4	C1	EM	RI	OI	CR	NR	TC	Z9	U1	U2	PU	PI	PA	SN	PD	PY	VL	IS	BP	EP	DI	EC	C2	SC	UT	OA
J	Roque Hernández, Ramón Ventura; Medina Quintero, José Melchor; López Mendoza, Adán; Ábrego Almazán, Demián		Identificación de perfiles en la satisfacción de los usuarios de repositorios digitales a través de un árbol de regresión	Identification of profiles in the satisfaction of users of digital repositories through a regression tree	Identificação de perfis na satisfação de usuários de repositórios digitais através de uma árvore de regressão		Abstract In recent years, universities have sought to provide access to digital repositories in order to ease the location of information sources that aid the scientific research process. Nevertheless, there are few studies that address their user satisfaction. This paper presents the results of a research that was conducted with the aim of understanding the satisfaction of university students on…	1		Cuanti	México		1	RIDE. Revista Iberoamericana para la Investigación y el Desarrollo Educativo	Spanish	research-article	digital libraries; higher education; digital repositories; user satisfaction	bibliotecas digitales; educación superior; repositorios digitales; satisfacción de usuario	bibliotecas digitais; ensino superior; repositórios digitais; satisfação do usuário		Resumen En los últimos años, las universidades han promovido el acceso a los repositorios digitales para localizar fuentes de información que faciliten el proceso de investigación científica. Sin embargo, son escasos los estudios que han evaluado la satisfacción de los usuarios en relación con el empleo de estos recursos tecnológicos. Este trabajo, en consecuencia, tuvo como objetivo identificar …	Resumo Nos últimos anos, as universidades promoveram o acesso a repositórios digitais para localizar fontes de informação que facilitam o processo de pesquisa científica. No entanto, existem poucos estudos que avaliaram a satisfação dos usuários em relação ao uso desses recursos tecnológicos. Este trabalho, portanto, objetivou identificar perfis na satisfação de universitários com o uso dessas fe…		[Roque Hernández, Ramón Ventura] Universidad Autónoma de Tamaulipas, Mexico; [Ábrego Almazán, Demián] Universidad Autónoma de Tamaulipas, Mexico; [Medina Quintero, José Melchor] Universidad Autónoma de Tamaulipas, Mexico; [López Mendoza, Adán] Universidad Autónoma de Tamaulipas, Mexico					18	0	0	0	0	Centro de Estudios e Investigaciones para el Desarrollo Docente A.C.			2007-7467	12	2018	9	17	1	19	10.23913/ride.v9i17.367	Biology; Business, Finance; Economics; Education & Educational Research; Health Care Sciences & Services; Humanities, Multidisciplinary; Social Issues	SciELO Mexico	Life Sciences & Biomedicine - Other Topics; Business & Economics; Education & Educational Research; Health Care Sciences & Services; Arts & Humanities - Other Topics; Social Issues	SCIELO:S2007-74672018000200001	gold
J	Rico Páez, Andrés; Sánchez Guzmán, Daniel		Diseño de un modelo para automatizar la predicción del rendimiento académico en estudiantes del IPN	Design of a model to automate the prediction of academic performance in students of IPN	Projeto de modelo para automatizar a previsão do desempenho acadêmico em estudantes do IPN		Abstract Educational data mining allows extracting useful and understandable knowledge from academic data to solve problems about various teaching and learning processes. One of the most popular applications of educational data mining is the prediction of academic performance. The main objective of this work was to design and automate a predictive model of the academic performance of students of …	6-HE	How to LA	Cuanti	México		1	RIDE. Revista Iberoamericana para la Investigación y el Desarrollo Educativo	Spanish	research-article	Naïve Bayes algorithm; data mining; predictive model; probabilities; academic performance	algoritmo Naïve Bayes; minería de datos; modelo predictivo; probabilidades; rendimiento académico	algoritmo Naïve Bayes; mineração de dados; modelo preditivo; probabilidades; desempenho acadêmico		Resumen La minería de datos educativa permite extraer conocimiento útil y comprensible a partir de datos académicos para la solución de problemas acerca de diversos procesos de enseñanza y de aprendizaje. Una de las aplicaciones más populares de la minería de datos educativa es la predicción del rendimiento académico. El principal objetivo de este trabajo fue diseñar y automatizar un modelo predi…	Resumo A mineração de dados educacionais permite extrair conhecimento útil e compreensível de dados acadêmicos para resolver problemas sobre vários processos de ensino e aprendizagem. Uma das aplicações mais populares da mineração de dados educacionais é a previsão do desempenho acadêmico. O objetivo principal deste trabalho foi projetar e automatizar um modelo preditivo de desempenho acadêmico d…		[Rico Páez, Andrés] Instituto Politécnico Nacional, Mexico; [Sánchez Guzmán, Daniel] Instituto Politécnico Nacional, Mexico			Sanchez-Guzman, Daniel/0000-0001-9322-2734		21	0	0	0	3	Centro de Estudios e Investigaciones para el Desarrollo Docente A.C.			2007-7467	6	2018	8	16	246	266	10.23913/ride.v8i16.340	Biology; Business, Finance; Economics; Education & Educational Research; Health Care Sciences & Services; Humanities, Multidisciplinary; Social Issues	SciELO Mexico	Life Sciences & Biomedicine - Other Topics; Business & Economics; Education & Educational Research; Health Care Sciences & Services; Arts & Humanities - Other Topics; Social Issues	SCIELO:S2007-74672018000100246	gold
J	Urbina Nájera, Argelia Berenice; Calleja Mora, Jorge de la		Brief Review of Educational Applications Using Data Mining and Machine Learning	Breve revisión de aplicaciones educativas utilizando Minería de Datos y Aprendizaje Automático			Abstract: The large amounts of data used nowadays have motivated research and development in different disciplines in order to extract useful information with a view to analyzing it to solve difficult problems. Data mining and machine learning are two computing disciplines that enable analysis of huge data sets in an automated manner. In this paper, we give an overview of several applications usi…	3-HE	Review of DM and ML en Educación	Teórico	México		0	Revista electrónica de investigación educativa	English	research-article	Education; Data mining; Machine learning	Educación; Minería de datos; Aprendizaje automático			Resumen: La gran cantidad de datos utilizados en la actualidad han motivado la investigación y el desarrollo en diferentes disciplinas buscando extraer información útil con el fin de analizarla para resolver problemas difíciles. La Minería de datos y el Aprendizaje automático son dos disciplinas informáticas que permiten analizar enormes conjuntos de datos de forma automática. En este documento p…			[Calleja Mora, Jorge de la] Universidad Politécnica de Puebla, Mexico; [Urbina Nájera, Argelia Berenice] Universidad Popular Autónoma del Estado de Puebla, Mexico			de la Calleja, Jorge/0000-0002-6846-3162; URBINA NAJERA, ARGELIA B./0000-0002-3700-7287		37	0	1	3	17	Universidad Autónoma de Baja California, Instituto de Investigación y Desarrollo Educativo			1607-4041	12	2017	19	4	84	96	10.24320/redie.2017.19.4.1305	Education & Educational Research	SciELO Mexico	Education & Educational Research	SCIELO:S1607-40412017000400084	gold
J	Rojas-Castro, Pablo		Learning Analytics: una revisión de la literatura	Learning Analytics: A Literature Review	Learning Analytics: uma revisão da literatura		Abstract The purpose of this article is to examine recent publications on the emerging field of learning analytics, to describe its evolution or growth, to analyze the elements that differentiate it from other disciplines in terms of field, lines of work and maturity, and to determine how it relates to learning. Twenty-three papers were reviewed, based on the application of a method that incorpor…	3-HE	Review of LA	Teórico	Chile		0	Educación y Educadores	Spanish	research-article	Virtual learning environments; learning analytics; “big data” in education; educational research; computer uses in education	Entornos virtuales de aprendizaje; Learning Analytics; big data educacional; investigación educacional; informática educativa	Ambientes virtuais de aprendizagem; big data educacional; informática educativa; Learning Analytics; pesquisa educacional		Resumen El propósito de este artículo es examinar la literatura reciente acerca del emergente campo de Learning Analytics; describir su evolución o crecimiento; analizar los elementos que lo diferencian de otros en cuanto campo, líneas, madurez, y establecer cómo se relaciona con el aprendizaje. Se revisaron 23 papers resultantes de la aplicación de una metodología que incorporó una serie de crit…	Resumo O propósito deste artigo é examinar a literatura recente sobre o emergente campo de Learning Analytics; descrever sua evolução ou crescimento; analisar os elementos que o diferenciam de outros no que se refere a campo, linhas, maturidade, e estabelecer como se relaciona com a aprendizagem. Revisaram-se 23 papers resultantes da aplicação de uma metodologia que incorporou uma série de critér…		[Rojas-Castro, Pablo] Pontificia Universidad Católica de Chile, Chile					63	0	4	0	1	Universidad de La Sabana			0123-1294	4	2017	20	1	106	128	10.5294/edu.2017.20.1.6	Education & Educational Research	SciELO Colombia	Education & Educational Research	SCIELO:S0123-12942017000100106	gold
J	Avello Martínez, Raidell; Duart, Josep M		Nuevas tendencias de aprendizaje colaborativo en e-learning: Claves para su implementación efectiva	New collaborative learning trends in e-learning: Keys for it effective implementation	Novas tendências de aprendizagem colaborativa em e-learning: Chaves para uma efetiva implementação		We are at the beginning of a new evolution because of the development of Information Technology and Communication (ICT), and their introduction and intensive use in social dynamics and educational reality. This advance of digital technology has created environments that greatly favor social interaction. In recent years, new trends have emerged in e-learning as mobile learning, the model "Flipped …	3-HE	Discusión	Teórico	Spain	Cuba	0	Estudios pedagógicos (Valdivia)	Spanish	review-article	e-learning; collaborative learning; CSCL; ICT; educational technology	e-learning; aprendizaje colaborativo; CSCL; TIC; tecnología educativa	e-learning; aprendizagem colaborativa; CSCL; TIC; tecnologia educacional		Nos encontramos en el inicio de una nueva evolución, como resultado del desarrollo de las TIC, y su introducción y uso intensivo en las dinámicas sociales y en la realidad educativa. Este avance de la tecnología digital ha creado entornos que favorecen en gran medida la interacción social. En los últimos años han emergido nuevas tendencias en el e-learning como el aprendizaje móvil, el modelo "Fl…	Encontramo-nos no início de uma nova evolução como resultado do desenvolvimento das Tecnologias da Informação e Comunicação (TICs) e sua introdução e seu uso intensivo nas dinâmicas sociais e na realidade educativa. Este avanço da tecnologia digital tem criado ambientes que, em grande parte, favorecem a interação social. Nos últimos anos, tem emergido novas tendências em e-learning como a aprendi…		[Duart, Josep M] Universitat Oberta de Catalunya, España; [Avello Martínez, Raidell] Universidad de Cienfuegos, Cuba		Avello Martinez, Raidell/I-4852-2013; Duart, Josep M/A-2379-2013	Avello Martinez, Raidell/0000-0001-7200-632X; Duart, Josep M/0000-0002-5123-0370		56	4	15	0	20	Universidad Austral de Chile. Facultad de Filosofía y Humanidades			0718-0705		2016	42	1	271	282		Education & Educational Research	SciELO Chile	Education & Educational Research	SCIELO:S0718-07052016000100017	gold
J	Cortés Campos, Rocío Leticia; Zapata González, Alfredo; Menéndez Domínguez, Víctor Hugo; Canto Herrera, Pedro José		El estudio de los hábitos de conexión en redes sociales virtuales, por medio de la minería de datos	The study of habits related to virtual social networks, using data mining			The purpose of this paper is to present a general overview of the habits related to virtual social networks among pre-degree level students. The information was obtained through a survey given to 458 bachelor's degree students at the Autonomous University of Yucatan, Mexico. The analysis and interpretation was carried out using data mining techniques, through which groups of students were created…	1		Cuanti	México		0	Innovación educativa (México, DF)	Spanish	research-article	University students; knowledge extraction; connection habits; data mining; virtual social networks	Estudiantes universitarios; extracción de conocimiento; hábitos de conexión; minería de datos; redes sociales virtuales			El propósito de este trabajo es presentar una visión general de los hábitos de conexión en las redes sociales virtuales entre los estudiantes de pregrado. La información se obtuvo por medio de un cuestionario, aplicado a 458 alumnos de nivel licenciatura de la Universidad Autónoma de Yucatán, México. El análisis y la interpretación se realizaron utilizando técnicas de minería de datos, mediante l…			[Cortés Campos, Rocío Leticia; Zapata González, Alfredo; Menéndez Domínguez, Víctor Hugo; Canto Herrera, Pedro José] Universidad Autónoma de Yucatán, México					31	2	2	0	8	Instituto Politécnico Nacional, Coordinación Editorial	México	México	1665-2673	8	2015	15		99	114		Education & Educational Research	SciELO Mexico	Education & Educational Research	SCIELO:S1665-26732015000200007	gold
J	Rico Páez, Andrés; Gaytán Ramírez, Nora Diana; Sánchez Guzmán, Daniel		Construcción e implementación de un modelo para predecir el rendimiento académico de estudiantes universitarios mediante el algoritmo Naïve Bayes	Construction and implementation of a model to predict the academic performance of university students using the Naïve Bayes algorithm			Abstract One of the most widely used applications of educational data mining is predicting academic performance. The aim of this paper is to present the construction, evaluation and implementation of a predictive model of the academic performance of university students by means of the data mining technique known as the Naïve Bayes algorithm. We collected data from 122 students as training for the…	1		Cuanti	Mexico		2	Diálogos sobre educación. Temas actuales en investigación educativa	Spanish	research-article	prediction; academic performance; data mining; predictive model; Naïve Bayes algorithm	predicción; rendimiento académico; minería de datos; modelo predictivo; algoritmo Naïve Bayes			Resumen Una de las aplicaciones más utilizadas de la minería educativa de datos es la predicción del rendimiento académico. El objetivo de este trabajo es presentar la construcción, evaluación y aplicación de un modelo predictivo del rendimiento académico de estudiantes universitarios por medio de la técnica de minería de datos conocida como algoritmo Naïve Bayes. En este trabajo se recabaron dat…			[Rico Páez, Andrés] Instituto Politécnico Nacional, Mexico; [Sánchez Guzmán, Daniel] Instituto Politécnico Nacional, Mexico; [Gaytán Ramírez, Nora Diana] Instituto Politécnico Nacional, Mexico					23	0	0	0	1	Universidad de Guadalajara, Centro Universitario de Ciencias Sociales y Humanidades			2007-2171	12	2019	10	19	11		10.32870/dse.v0i19.509	Education & Educational Research; Social Issues	SciELO Mexico	Education & Educational Research; Social Issues	SCIELO:S2007-21712019000200011	gold
J	Guanin-Fajardo, Jorge; Casillas, Jorge; Chiriboga-Casanova, Washington		Aprendizaje semi-supervisado para descubrir la escala de tiempo promedio de graduación de estudiantes universitarios	Semi-supervised learning to discover the average scale of graduation of university students			ABSTRACT Institutions of higher education omit to a certain extent the factors that delay the rates of promotion of university students. The delay cannot always be disclosed due to the diversity of study programs, from the beginning of the career to the completion of the program and graduation. This paper used the student data set for 5 full academic years (grades 1-5), 53 variables, and 849 obse…	1		Cuanti	Ecuador	Spain	2	Conrado	Spanish	research-article	Semi-supervised learning; educational analysis; data mining; higher education; graduation time	Aprendizaje semi-supervisado; análisis educativo; minería de datos; educación superior; tiempo de graduación			RESUMEN Las instituciones de educación superior omiten hasta cierto punto los factores que retrasan las tasas de promoción de los estudiantes universitarios. El retraso no siempre puede ser revelado debido a la diversidad de los programas de estudio, desde el comienzo de la carrera hasta la finalización del programa y la graduación. En este trabajo se utilizó el conjunto de datos de estudiantes c…			[Guanin-Fajardo, Jorge; Chiriboga-Casanova, Washington] Universidad Técnica Estatal de Quevedo, Ecuador; [Casillas, Jorge] Universidad de Granada, Spain					14	0	0	0	0	Editorial Universo Sur			1990-8644	10	2019	15	70	291	299		Education & Educational Research; Education, Scientific Disciplines; Education, Special	SciELO Cuba	Education & Educational Research	SCIELO:S1990-86442019000500291	gold
J	Fernández-Martín, Tatiana; Solís-Salazar, Martín; Hernández-Jiménez, María Teresa; Moreira-Mora, Tania Elena		Un análisis multinomial y predictivo de los factores asociados a la deserción universitaria	A Multinomial and Predictive Analysis of Factors Associated with University Dropout	Uma análise multinomial e preditiva dos fatores associados a desistências universitárias		Abstract The phenomenon of dropout, by its complexity and educational and social impact, has been extensively studied to understand the specific causes. In this line of research, the purpose of this study was to analyze explanatory and predictive models of student dropout from university studies at the Instituto Tecnológico de Costa Rica (TEC), based on many variables recorded in the institutiona…	1		Cuanti	Costa Rica		2	Revista Electrónica Educare	Spanish	research-article	Multinomial; student dropout; predictor models; higher education; institutional and student’s factors	Multinomial; modelos predictivos; educación superior; deserción estudiantil; factores institucionales y estudiantiles	Multinomial; modelos preditivos; educação superior; deserção de estudantes; fatores institucionais e estudantis.		Resumen El fenómeno de la deserción por su complejidad e impacto educativo y social ha sido ampliamente estudiado para entender las causas específicas. Dentro de esta línea de investigación, el objetivo de este estudio fue desarrollar modelos explicativos y predictivos de la deserción estudiantil en los programas académicos de grado del Instituto Tecnológico de Costa Rica, con base en diferentes …	Resumo O fenômeno da deserção, por sua complexidade e impacto educacional e social tem sido amplamente estudado a fim de compreender suas causas específicas. Dentro desta linha de pesquisa, o objetivo deste estudo foi desenvolver modelos explicativos e preditivos de deserção estudantil nos cursos de graduação do Instituto Tecnológico da Costa Rica, com base em diferentes variáveis registradas no …		[Moreira-Mora, Tania Elena] Instituto Tecnológico de Costa Rica, Costa Rica; [Fernández-Martín, Tatiana] Instituto Tecnológico de Costa Rica, Costa Rica; [Solís-Salazar, Martín] Instituto Tecnológico de Costa Rica, Costa Rica; [Hernández-Jiménez, María Teresa] Instituto Tecnológico de Costa Rica, Costa Rica			Fernandez-Martin, Tatiana/0000-0002-7726-0068		32	0	0	1	4	Universidad Nacional. CIDE			1409-4258	4	2019	23	1	73	97	10.15359/ree.23-1.5	Education & Educational Research; Education, Scientific Disciplines; Education, Special	SciELO Costa Rica	Education & Educational Research	SCIELO:S1409-42582019000100073	gold
J	Escudero-Nahón, Alexandro; Mercado López, Emma Patricia		Uso del análisis de aprendizajes en el aula invertida: una revisión sistemática	Use of learning analytics in the flipped classroom: a systematic review			Abstract Learning analytics is a method of measuring, collecting, analyzing and reporting large volumes of data on apprentices in their learning contexts. The purpose is to predict the potential educational problems that could arise anticipate effective solutions and, in this way, improve academic performance. Learning analytics opens new opportunities to adequately evaluate new didactic strategi…	6-HE	Sistematic Review // Porque no es crítica es systematic review	Teórico	Mexico		0	Apertura (Guadalajara, Jal.)	Spanish	research-article	Learning analytics; flipped classroom; educational technology; systematic review	Análisis de los aprendizajes; aula invertida; tecnología educativa; revisión sistemática			RESUMEN El análisis de aprendizajes consiste en la recolección, medición y análisis de grandes volúmenes de datos que generan los aprendices en sus contextos de aprendizaje, y cuyo propósito es predecir potenciales problemas educativos que podrían presentarse, anticipar soluciones efectivas y, así, mejorar el aprovechamiento académico. El análisis de aprendizajes presenta oportunidades inéditas p…			[Escudero-Nahón, Alexandro] Universidad Autónoma de Querétaro, Mexico; [Mercado López, Emma Patricia] Universidad Autónoma de Querétaro, Mexico			/0000-0001-8245-0838		48	0	0	3	3	Universidad de Guadalajara, Sistema de Universidad Virtual			2007-1094		2019	11	2	72	85	10.32870/ap.v11n2.1546	Education & Educational Research	SciELO Mexico	Education & Educational Research	SCIELO:S1665-61802019000200072	gold
[truncated: 3 more columns]

## Sheet: WoS LA 2013-19 1346
PT	AU	BA	BE	GP	AF	BF	CA	TITLE	AB	LA Membership	Comentarios	Method	Country	Internationalisation	Ferguson	SO	SE	BS	LA	DT	CT	CY	CL	SP	HO	DE	ID	C1	RP	EM	RI	OI	FU	FX	CR	NR	TC	Z9	U1	U2	PU	PI	PA	SN	EI	BN	J9	JI	PD
J	Ge, XL; Yin, YW; Wang, Y				Ge, Xiaolan; Yin, Yiwei; Wang, Ying			MOOC Education Mode of PE Public Curriculum in Colleges and Universities Based on Data Mining	With the in-depth development of data mining technology and quality education, the teaching of PE public curriculum in colleges and universities has become an important component in the comprehensive cultivation of students' ability and quality. However, there are many problems in the PE public curriculum in colleges and universities in China. For example, the teaching contents are outdated; the …	4	MOOCs - HE The design thoughts of the research on the PE public curriculum teaching mode in colleges and universities under the thesis data mining is to make full use of the Internet data mining technology and communication technology based on the network resources and teaching resources of MOCC and to establish hybrid teaching mode from online and offline aspects.	Teórico	China		3	EDUCATIONAL SCIENCES-THEORY & PRACTICE			English	Article						Data Mining; MOOC; Flipped Classroom; Hybrid Teaching Mode	SPORTS	[Ge, Xiaolan; Wang, Ying] Air Force Engn Univ, Xian 710051, Shaanxi, Peoples R China; [Yin, Yiwei] Yibin Univ, Yibin 644000, Peoples R China	Yin, YW (reprint author), Yibin Univ, Yibin 644000, Peoples R China.	Lannycomeon@163.com; yinyiwei427@sina.com; iot618@163.com			2017 Scientific Research Projects in Education department of Sichuan Province [17sb0615]; Yibin University in 2018	This work was supported by 2017 Scientific Research Projects in Education department of Sichuan Province "Transformation development under the background of local undergraduate colleges and universities teachers construction research - in Sichuan province, for example" of one of the research results, Scientific research project number: 17sb0615; The competence model construction and empirical res…		13	0	0	7	8	EDAM	ISTANBUL	KISIKLI MH ALEMDAG CD YAN YOL SK, SBK IS MERKEZI NO 5, KAT 1 USKUDAR, ISTANBUL, 81190, TURKEY	2630-5984	2148-7561		EDUC SCI-THEOR PRACT	Educ. Sci.-Theory Pract.	DEC
J	Brown, ST; Power, N; Bowmar, A; Foster, S				Brown, Stephen T.; Power, Nicola; Bowmar, Alex; Foster, Shannon			Student engagement in a Human Anatomy and Physiology course: a New Zealand perspective	The population diversity of New Zealand is due to the unique fusion of indigenous peoples of Polynesian origin (Maori), western European colonization (Pakeha), and more recent (20th century) immigration from the Pacific region (Pasifika). However, disparities in tertiary education indicate that Maori and Pasifika students are more likely to drop out during their first year of study and are less l…	1	MOOCs - HE	Cuanti	New Zealand		3	ADVANCES IN PHYSIOLOGY EDUCATION			English	Article						cluster analysis; engagement; Maori; Pakeha; Pasifika; study skills	1ST-YEAR HEALTH-SCIENCES; 1ST YEAR; PACIFIC STUDENTS; UNIVERSITY; PERFORMANCE; TRANSITION; DIVERSE	[Brown, Stephen T.; Power, Nicola; Bowmar, Alex; Foster, Shannon] Auckland Univ Technol, Sch Interprofess Hlth Studies, Akoranga Dr, Auckland, New Zealand	Brown, ST (reprint author), Auckland Univ Technol, Sch Interprofess Hlth Studies, Akoranga Dr, Auckland, New Zealand.	stbrown@aut.ac.nz						52	0	0	2	6	AMER PHYSIOLOGICAL SOC	BETHESDA	9650 ROCKVILLE PIKE, BETHESDA, MD 20814 USA	1043-4046	1522-1229		ADV PHYSIOL EDUC	Adv. Physiol. Educ.	DEC
J	Kim, D; Yoon, M; Jo, IH; Branch, RM				Kim, Dongho; Yoon, Meehyun; Jo, Il-Hyun; Branch, Robert Maribe			Learning analytics to support self-regulated learning in asynchronous online courses: A case study at a women's university in South Korea	With the recognition of the importance of self-regulated learning (SRL) in asynchronous online courses, recent research has explored how SRL strategies impact student learning in these learning environments. However, little has been done to examine different patterns of students with different SRI, profiles over time, which precludes providing optimal on-going instructional support for individual…	1	MOOCs -The dataset used in this research was derived from a MOOC offered by a college in the northeastern United States. No específica cuál es la población objetivo.	Cuanti	USA	South Korea	2	COMPUTERS & EDUCATION			English	Article						Learning analytics; Self-regulated learning; Asynchronous online courses; Education data mining; Instructional strategies	ACADEMIC HELP-SEEKING; STUDENTS PERCEPTIONS; PROXY VARIABLES; MOTIVATION; STRATEGIES; ACHIEVEMENT; SATISFACTION; EFFICACY; ENVIRONMENTS; MATHEMATICS	[Kim, Dongho] Univ Florida, Coll Educ, Sch Teaching & Learning, Gainesville, FL 32611 USA; [Yoon, Meehyun; Branch, Robert Maribe] Univ Georgia, Coll Educ, Dept Career & Informat Studies, Athens, GA 30602 USA; [Jo, Il-Hyun] Ehwa Womans Univ, Dept Educ Technol, Coll Educ, Seoul, South Korea	Jo, IH (reprint author), Ehwa Womans Univ, Dept Educ Technol, Coll Educ, Seoul, South Korea.	donghokim@ufl.edu; meehyun@uga.edu; ijo@ewha.ac.kr; rbranch@uga.edu		Jo, Il-Hyun/0000-0003-3299-7290	Ministry of Education of the Republic of Korea; National Research Foundation of Korea [NRF-2015S1A5B6036244]	This work was supported by the Ministry of Education of the Republic of Korea and the National Research Foundation of Korea (NRF-2015S1A5B6036244).		111	2	2	14	47	PERGAMON-ELSEVIER SCIENCE LTD	OXFORD	THE BOULEVARD, LANGFORD LANE, KIDLINGTON, OXFORD OX5 1GB, ENGLAND	0360-1315	1873-782X		COMPUT EDUC	Comput. Educ.	DEC
J	Wang, SP; Chen, YL				Wang, Shih-Ping; Chen, Yih-Lan			Effects of Multimodal Learning Analytics with Concept Maps on College Students' Vocabulary and Reading Performance	This study integrated the multimodal framework of learning analytics (IMFLA) with the concept mapping (Cmap) approach to improve students' vocabulary and reading abilities. A total of 70 participants were divided into 2 classes, Class 1 (experimental) and Class 2 (control), for a 1-year period. Vocabulary and reading tests were implemented 3 times. Repeated measures were conducted to test the eff…	1	MOOCs - Creado por una consorcio europeo formado por instituciones públicas y privadas	Cuanti	Taiwan		2	EDUCATIONAL TECHNOLOGY & SOCIETY			English	Article						Multimodal; Learning analytics; Concept map; IMFLA		[Wang, Shih-Ping] Natl Taiwan Univ S&T, Dept Appl Foreign Languages, Taipei, Taiwan; [Chen, Yih-Lan] Ming Chuan Univ, Dept Appl English, Taoyuan, Taiwan	Wang, SP (reprint author), Natl Taiwan Univ S&T, Dept Appl Foreign Languages, Taipei, Taiwan.	spwang2005@yahoo.com.tw; ylc1958@gmail.com			Ministry of Science and Technology, Taiwan, ROC (MOST) [104-2410-H-011-022-MY2]	This project was partially supported by the Ministry of Science and Technology, Taiwan, ROC (MOST: 104-2410-H-011-022-MY2).		32	0	0	1	8	NATL TAIWAN NORMAL UNIV, TAIWAN	TAIPEI	129, SEC 1, HEPING E RD, EDUCATION BUILDING, RM 611, TAIPEI, 10644, TAIWAN	1436-4522			EDUC TECHNOL SOC	Educ. Technol. Soc.	DEC
J	Bodily, R; Ikahihifo, TK; Mackley, B; Graham, CR				Bodily, Robert; Ikahihifo, Tarah K.; Mackley, Benjamin; Graham, Charles R.			The design, development, and implementation of student-facing learning analytics dashboards	We have designed, developed, and implemented a student-facing learning analytics dashboard in order to support students as they learn in online environments. There are two separate dashboards in our system: a content recommender dashboard and a skills recommender dashboard. The content recommender helps students identify gaps in their content knowledge; the skills recommender helps students impro…	1		Mixed	USA		2	JOURNAL OF COMPUTING IN HIGHER EDUCATION			English	Article						Learning analytics; Data visualization; Student reporting tools; Learning dashboards; Iterative design; Dashboard	FORMATIVE FEEDBACK; TOOL; SATISFACTION; ENVIRONMENTS; ACHIEVEMENT; PROPOSAL; SUPPORT	[Bodily, Robert; Mackley, Benjamin; Graham, Charles R.] Brigham Young Univ, 150 MCKB, Provo, UT 84602 USA; [Ikahihifo, Tarah K.] Brigham Young Univ, Instruct Psychol & Technol Program, 150 MCKB, Provo, UT 84602 USA	Bodily, R (reprint author), Brigham Young Univ, 150 MCKB, Provo, UT 84602 USA.	bodilyrobert@gmail.com						68	0	0	8	14	SPRINGER	NEW YORK	233 SPRING ST, NEW YORK, NY 10013 USA	1042-1726	1867-1233		J COMPUT HIGH EDUC	J. Comput. High. Educ.	DEC
J	Schumacher, C; Ifenthaler, D				Schumacher, Clara; Ifenthaler, Dirk			The importance of students' motivational dispositions for designing learning analytics	Depending on their motivational dispositions, students choose different learning strategies and vary in their persistence in reaching learning outcomes. As learning is more and more facilitated through technology, analytics approaches allow learning processes and environments to be analyzed and optimized. However, research on motivation and learning analytics is at an early stage. Thus, the purpo…	1	students' view on LA	Cuanti	Germany	Australia	2	JOURNAL OF COMPUTING IN HIGHER EDUCATION			English	Article						Learning analytics; Learning motivation; Achievement motivation; Self-concept	SELF-DETERMINATION THEORY; ACHIEVEMENT GOAL THEORY; INTRINSIC MOTIVATION; ACADEMIC-ACHIEVEMENT; EFFICACY; ENGAGEMENT; AVOIDANCE; COMPLEX; MODEL	[Schumacher, Clara; Ifenthaler, Dirk] Univ Mannheim, Econ & Business Educ Learning Design & Technol, L4,1, D-68161 Mannheim, Germany; [Ifenthaler, Dirk] Curtin Univ, Data Sci Higher Educ Learning & Teaching, UNESCO, Perth, WA, Australia	Schumacher, C (reprint author), Univ Mannheim, Econ & Business Educ Learning Design & Technol, L4,1, D-68161 Mannheim, Germany.	clara.schumacher@bwl.uni-mannheim.de; dirk@ifenthaler.info		Ifenthaler, Dirk/0000-0002-2446-6548	Federal Ministry of Education and Research of Germany (BMBF) [16DHL1038]	The authors acknowledge the financial support by the Federal Ministry of Education and Research of Germany (BMBF, project number 16DHL1038).		97	0	0	8	20	SPRINGER	NEW YORK	233 SPRING ST, NEW YORK, NY 10013 USA	1042-1726	1867-1233		J COMPUT HIGH EDUC	J. Comput. High. Educ.	DEC
J	Lagus, J; Longi, K; Klami, A; Hellas, A				Lagus, Jarkko; Longi, Krista; Klami, Arto; Hellas, Arto			Transfer-Learning Methods in Programming Course Outcome Prediction	The computing education research literature contains a wide variety of methods that can be used to identify students who are either at risk of failing their studies or who could benefit from additional challenges. Many of these are based on machine-learning models that learn to make predictions based on previously observed data. However, in educational contexts, differences between courses set hu…	6-HE	how to LA	Cuanti	Finland		1	ACM TRANSACTIONS ON COMPUTING EDUCATION			English	Article						Machine learning; transfer learning; source code snapshots; introductory programming; educational data mining; learning analytics; novice programmers; course outcome prediction	STUDENTS	[Lagus, Jarkko; Longi, Krista; Klami, Arto; Hellas, Arto] Univ Helsinki, Dept Comp Sci, POB 68, FI-00014 Helsinki, Finland	Lagus, J (reprint author), Univ Helsinki, Dept Comp Sci, POB 68, FI-00014 Helsinki, Finland.	jarkko.lagus@helsinki.fi; krista.longi@helsinki.fi; arto.klami@helsinki.fi; arto.hellas@helsinki.fi	Klami, Arto/E-7227-2012	Klami, Arto/0000-0002-7950-1355	Academy of Finland [251170, 266969]	This work was supported in part by the Academy of Finland (decision numbers 251170 and 266969).		42	0	0	6	6	ASSOC COMPUTING MACHINERY	NEW YORK	2 PENN PLAZA, STE 701, NEW YORK, NY 10121-0701 USA	1946-6226			ACM T COMPUT EDUC	ACM Trans. Comput. Educ.	NOV
J	Tomkin, JH; West, M; Herman, GL				Tomkin, Jonathan H.; West, Matthew; Herman, Geoffrey L.			An Improved Grade Point Average, With Applications to CS Undergraduate Education Analytics	We present a methodological improvement for calculating Grade Point Averages (GPAs). Heterogeneity in grading between courses systematically biases observed GPAs for individual students: the GPA observed depends on course selection. We show how a logistic model can account for course selection by simulating how every student in a sample would perform if they took all available courses, giving a n…	6-HE	How to LA - para calcular GPA	Cuanti	USA		1	ACM TRANSACTIONS ON COMPUTING EDUCATION			English	Article						Learning analytics; GPA; gender disparity; women in computing		[Tomkin, Jonathan H.] Univ Illinois, Dept Geol, 1301 W Green St, Urbana, IL 61801 USA; [West, Matthew] Univ Illinois, Dept Mech Sci & Engn, 1206 W Green St, Urbana, IL 61801 USA; [Herman, Geoffrey L.] Univ Illinois, Dept Comp Sci, 201 N Goodwin Ave, Urbana, IL 61801 USA	Tomkin, JH (reprint author), Univ Illinois, Dept Geol, 1301 W Green St, Urbana, IL 61801 USA.		West, Matthew/A-7398-2012	West, Matthew/0000-0002-7605-0050	National Science Foundation [DUE 1347722, CMMI 1150490]	This work was supported by the National Science Foundation under grants DUE 1347722 and CMMI 1150490.		18	0	0	1	1	ASSOC COMPUTING MACHINERY	NEW YORK	2 PENN PLAZA, STE 701, NEW YORK, NY 10121-0701 USA	1946-6226			ACM T COMPUT EDUC	ACM Trans. Comput. Educ.	NOV
J	Sousa-Vieira, ME; Lopez-Ardao, JC; Fernandez-Veiga, M; Ferreira-Pires, O; Rodriguez-Perez, M; Rodriguez-Rubio, RF				Sousa-Vieira, Maria E.; Lopez-Ardao, Jose C.; Fernandez-Veiga, Manuel; Ferreira-Pires, Orlando; Rodriguez-Perez, Miguel; Rodriguez-Rubio, Raul F.			Prediction of learning success/failure via pace of events in a social learning network platform	Earlier studies have shown the power of online learning systems data to develop prediction methods that try to identify successful students patterns of accomplishment and engagement to allow timely pedagogical interventions. Our learning platform, SocialWire, collects a detailed record of the students' activity so, in this paper, we compare and combine the power of different classifiers for succe…	1		Cuanti	Spain		1	COMPUTER APPLICATIONS IN ENGINEERING EDUCATION			English	Article						learning analytics; online social learning platforms; success/failure prediction	FRAMEWORK	[Sousa-Vieira, Maria E.; Lopez-Ardao, Jose C.; Fernandez-Veiga, Manuel; Ferreira-Pires, Orlando; Rodriguez-Perez, Miguel; Rodriguez-Rubio, Raul F.] Univ Vigo, Dept Telemat Engn, Vigo, Spain	Sousa-Vieira, ME (reprint author), Univ Vigo, Dept Telemat Engn, Vigo, Spain.	estela@det.uvigo.es	Perez, Miguel Rodriguez/D-6684-2011; Lopez-Ardao, Jose Carlos/L-6408-2014	Perez, Miguel Rodriguez/0000-0001-5965-1076; Pires, Orlando/0000-0002-8130-6583; Lopez-Ardao, Jose Carlos/0000-0002-3390-0035				26	0	0	2	6	WILEY	HOBOKEN	111 RIVER ST, HOBOKEN 07030-5774, NJ USA	1061-3773	1099-0542		COMPUT APPL ENG EDUC	Comput. Appl. Eng. Educ.	NOV
J	Chou, CY; Tseng, SF; Wang, CJ; Chao, PY; Chen, ZH; Lai, KR; Chan, CL; Yu, LC				Chou, Chih-Yueh; Tseng, Shu-Fen; Wang, Cheng-Jhang; Chao, Po-Yao; Chen, Zhi-Hong; Lai, K. Robert; Chan, Chien-Lung; Yu, Liang-Chih			Learning analytics on graduates' academic records to reflect on a competency-based curriculum	A competency-based curriculum involves an outcome-based approach for cultivating graduates' core competencies required for specific professions. A curriculum committee defines graduates' outcomes of core competencies, designs a curriculum to cultivate core competencies, evaluates graduates' outcomes, and reflects on and regulates the curriculum. However, curriculum committees lack systematic eval…	1		Cuanti	Taiwan		2	COMPUTER APPLICATIONS IN ENGINEERING EDUCATION			English	Article						competency-based curriculum; core competency; learning analytics	EDUCATION; COURSES	[Chou, Chih-Yueh] Yuan Ze Univ, Dept Comp Sci & Engn, Innovat Ctr Big Data & Digital Convergence, Taoyuan, Taiwan; [Wang, Cheng-Jhang; Lai, K. Robert] Yuan Ze Univ, Dept Comp Sci & Engn, 135 Yuan Tung Rd, Taoyuan, Taiwan; [Tseng, Shu-Fen; Chao, Po-Yao; Lai, K. Robert; Yu, Liang-Chih] Yuan Ze Univ, Innovat Ctr Big Data & Digital Convergence, Taoyuan, Taiwan; [Chan, Chien-Lung] Yuan Ze Univ, Innova…	Chou, CY (reprint author), Yuan Ze Univ, Dept Comp Sci & Engn, 135 Yuan Tung Rd, Taoyuan, Taiwan.	cychou@saturn.yzu.edu.tw		Chou, Chih-Yueh/0000-0002-8372-0366				34	0	0	7	11	WILEY	HOBOKEN	111 RIVER ST, HOBOKEN 07030-5774, NJ USA	1061-3773	1099-0542		COMPUT APPL ENG EDUC	Comput. Appl. Eng. Educ.	NOV
J	Predic, B; Dimic, G; Rancic, D; Strbac, P; Macek, N; Spalevic, P				Predic, Bratislav; Dimic, Gabrijela; Rancic, Dejan; Strbac, Perica; Macek, Nemanja; Spalevic, Petar			Improving final grade prediction accuracy in blended learning environment using voting ensembles	This paper deals with the comparative analysis of prediction classifiers in the blended learning environment. The model proposed in this paper predicts students' final grades based on activities within different educational environments. A comparative study of classifier performance has been performed in order to determine the classifier most suitable for multiclass feature dataset. Important res…	6-HE	how to LA	Cuanti	Serbia		1	COMPUTER APPLICATIONS IN ENGINEERING EDUCATION			English	Article						blended learning; classification; educational data mining; hidden naive bayes; J48; naive bayes; random forest	STUDENTS ACADEMIC-FAILURE; RECOGNITION; PERFORMANCE; CLASSIFIER	[Predic, Bratislav; Rancic, Dejan] Fac Elect Engn, Nish, Serbia; [Dimic, Gabrijela; Strbac, Perica] Sch Elect & Comp Engn Appl Studies, 283 Vojvode Stepe St, Belgrade, Serbia; [Macek, Nemanja] Sch Elect & Comp Engn Appl Studies, Dept Comp Technol, Belgrade, Serbia; [Spalevic, Petar] Singidunum Univ, Belgrade, Serbia	Dimic, G (reprint author), Sch Elect & Comp Engn Appl Studies, 283 Vojvode Stepe St, Belgrade, Serbia.	gabrijela.dimic@viser.edu.rs						52	0	0	6	13	WILEY	HOBOKEN	111 RIVER ST, HOBOKEN 07030-5774, NJ USA	1061-3773	1099-0542		COMPUT APPL ENG EDUC	Comput. Appl. Eng. Educ.	NOV
J	Khalil, M; Prinsloo, P; Slade, S				Khalil, Mohammad; Prinsloo, Paul; Slade, Sharon			User Consent in MOOCs - Micro, Meso, and Macro Perspectives	While many strategies for protecting personal privacy rely on regulatory frameworks, consent, and anonymizing data, they are not always effective. Terms and Conditions often lag behind advances in technology, software, and user behaviours, and consent to use data for a range of unclear purposes may be provided unwittingly. As the commercial market for (student) data expands, so does the number of…	3-HE	crítica	Cuali	Norway	South Africa;UK	0	INTERNATIONAL REVIEW OF RESEARCH IN OPEN AND DISTRIBUTED LEARNING			English	Article						consent; massive open online course (MOOC); micro; meso; macro; privacy; policy	LEARNING ANALYTICS; TRUST	[Khalil, Mohammad] Univ Bergen, Bergen, Norway; [Prinsloo, Paul] Univ South Africa, Pretoria, South Africa; [Slade, Sharon] Open Univ, Milton Keynes, Bucks, England	Khalil, M (reprint author), Univ Bergen, Bergen, Norway.							42	1	1	3	3	ATHABASCA UNIV PRESS	ATHABASCA	1 UNIVERSITY DR, ATHABASCA, AB T9S 3A3, CANADA	1492-3831			INT REV RES OPEN DIS	Int. Rev. Res. Open Distrib. Learn.	NOV
J	Rienties, B; Herodotou, C; Olney, T; Schencks, M; Boroowa, A				Rienties, Bart; Herodotou, Christothea; Olney, Tom; Schencks, Mat; Boroowa, Avi			Making Sense of Learning Analytics Dashboards: A Technology Acceptance Perspective of 95 Teachers	The importance of teachers in online learning is widely acknowledged to effectively support and stimulate learners. With the increasing availability of learning analytics data, online teachers might be able to use learning analytics dashboards to facilitate learners with different learning needs. However, deployment of learning analytics visualisations by teachers also requires buy-in from teache…	1	academics' views on LA	Mixed	UK		2	INTERNATIONAL REVIEW OF RESEARCH IN OPEN AND DISTRIBUTED LEARNING			English	Article						learning analytics; information visualisation; learning dashboards; distance education	PROFESSIONAL-DEVELOPMENT; USER ACCEPTANCE; DESIGN	[Rienties, Bart; Herodotou, Christothea; Olney, Tom; Schencks, Mat; Boroowa, Avi] Open Univ UK, Learning & Teaching Innovat, Milton Keynes, Bucks, England	Rienties, B (reprint author), Open Univ UK, Learning & Teaching Innovat, Milton Keynes, Bucks, England.							37	1	1	3	4	ATHABASCA UNIV PRESS	ATHABASCA	1 UNIVERSITY DR, ATHABASCA, AB T9S 3A3, CANADA	1492-3831			INT REV RES OPEN DIS	Int. Rev. Res. Open Distrib. Learn.	NOV
J	Villano, R; Harrison, S; Lynch, G; Chen, G				Villano, Renato; Harrison, Scott; Lynch, Grace; Chen, George			Linking early alert systems and student retention: a survival analysis approach	Higher education institutions are increasingly seeking technological solutions to not only enhance the learning environment but also support students. In this study, we explored the case of an early alert system (EAS) at a regional university engaged in both on-campus and online teaching. Using a total of 16,142 observations captured between 2011 and 2013, we examined the relationship between EAS…	1		Cuanti	Australia		2	HIGHER EDUCATION			English	Article						Early alert systems; Student retention; Learning analytics; Survival analysis	DEGREE COMPLETION	[Villano, Renato; Harrison, Scott; Lynch, Grace; Chen, George] Univ New England, UNE Business Sch, Armidale, NSW, Australia	Villano, R (reprint author), Univ New England, UNE Business Sch, Armidale, NSW, Australia.	rvillan2@une.edu.au; sharri52@une.edu.au; glynch2@une.edu.au; gchen2@une.edu.au	Chen, George/F-6658-2019	Chen, George S/0000-0002-8519-9340				27	1	1	7	9	SPRINGER	DORDRECHT	VAN GODEWIJCKSTRAAT 30, 3311 GZ DORDRECHT, NETHERLANDS	0018-1560	1573-174X		HIGH EDUC	High. Educ.	NOV
J	Yang, BQ; Qu, Z				Yang, Biqin; Qu, Zhi			Feature Extraction and Learning Effect Analysis for MOOCS Users Based on Data Mining	Feature extraction is an important technology of data mining, it had been widely used in machine learning and pattern recognition. With the increasing number of enrolments in MOOCs, there was a large amount of learning behaviour data generated in MOOCs platforms. Through the data analytics of these learning behaviour data, some useful predictions and guidance information will be obtained. In this…	6-0	how to LA	Cuanti	China		1	EDUCATIONAL SCIENCES-THEORY & PRACTICE			English	Article						MOOCs; Feature Extraction; Machine Learning; Learning Behaviour Analytics		[Yang, Biqin; Qu, Zhi] Hainan Normal Univ, Haikou 571158, Hainan, Peoples R China	Yang, BQ (reprint author), Hainan Normal Univ, Haikou 571158, Hainan, Peoples R China.	yangbiqin1987@163.com; 82399897@qq.com			Hainan Educational Science Planning Project [QJY1251519]	Hainan Educational Science Planning Project (QJY1251519)		16	0	0	5	8	EDAM	ISTANBUL	KISIKLI MH ALEMDAG CD YAN YOL SK, SBK IS MERKEZI NO 5, KAT 1 USKUDAR, ISTANBUL, 81190, TURKEY	2630-5984	2148-7561		EDUC SCI-THEOR PRACT	Educ. Sci.-Theory Pract.	OCT
J	Shi, LL; Duan, DQ				Shi, Lelai; Duan, Dingqiang			A Study on Computer Distance Individualized Instruction based on Web Mining Algorithm	To study the computer distance individualized instruction, this paper applies literature investigation method, summarization method and case study to mine the learning data. Based on the analysis on the current distance teaching system, it is found that the system can't satisfy the learner's requirement of individualized instruction. To solve this problem, this paper proposes distance individuali…	1		Teórico	China		2	EDUCATIONAL SCIENCES-THEORY & PRACTICE			English	Article						Computer Distance Instruction; Data Mining Technology; Individualized Instruction; Web Mining	SYSTEM	[Shi, Lelai; Duan, Dingqiang] Wuhan Text Univ, Ctr Ind Econ Studies, Sch Econ, Wuhan 430200, Hubei, Peoples R China	Duan, DQ (reprint author), Wuhan Text Univ, Ctr Ind Econ Studies, Sch Econ, Wuhan 430200, Hubei, Peoples R China.	shilelai@hotmail.com; ubrer@live.cn			Doctoral Research Start-up Fund of Wuhan Textile University [175018]	This work was supported by the Doctoral Research Start-up Fund of Wuhan Textile University (No. 175018).		15	0	0	1	1	EDAM	ISTANBUL	KISIKLI MH ALEMDAG CD YAN YOL SK, SBK IS MERKEZI NO 5, KAT 1 USKUDAR, ISTANBUL, 81190, TURKEY	2630-5984	2148-7561		EDUC SCI-THEOR PRACT	Educ. Sci.-Theory Pract.	OCT
J	Li, SS; Zhen, L; Zhang, HZ; Ma, JL				Li, Songfeng; Zhen, Li; Zhang, Haizhe; Ma, Jianlong			Research on Effectiveness Analysis and Evaluation of Sports Innovation Course Teaching	The practice of sports teaching is the main direction and foundation of the effectiveness of sports innovation course teaching, and it is also the process of arranging, testing and guiding teaching in the course of teaching. However, at present, it is still urgent to solve the effectiveness analysis and quality evaluation of sports teaching innovation. In the teaching work and practice of sports …	1		Teórico	China		1	EDUCATIONAL SCIENCES-THEORY & PRACTICE			English	Article						Sports Teaching; Teaching Innovation; Teaching Quality Evaluation; Teaching Effectiveness Analysis; Data Mining		[Li, Songfeng; Zhen, Li; Ma, Jianlong] Hebei Agr Univ, Dept Sports Works, Baoding 071000, Peoples R China; [Zhang, Haizhe] Baoding Univ, Inst Phys Educ, Baoding 071001, Peoples R China	Ma, JL (reprint author), Hebei Agr Univ, Dept Sports Works, Baoding 071000, Peoples R China.	326911945@qq.com; 77468010@qq.com; zhz121100@163.com; mayongqing05@126.com						10	0	0	1	1	EDAM	ISTANBUL	KISIKLI MH ALEMDAG CD YAN YOL SK, SBK IS MERKEZI NO 5, KAT 1 USKUDAR, ISTANBUL, 81190, TURKEY	2630-5984	2148-7561		EDUC SCI-THEOR PRACT	Educ. Sci.-Theory Pract.	OCT
J	Conijn, R; Van den Beemt, A; Cuijpers, P				Conijn, R.; Van den Beemt, A.; Cuijpers, P.			Predicting student performance in a blended MOOC	Predicting student performance is a major tool in learning analytics. This study aims to identify how different measures of massive open online course (MOOC) data can be used to identify points of improvement in MOOCs. In the context of MOOCs, student performance is often defined as course completion. However, students could have other learning objectives than MOOC completion. Therefore, we defin…	4	MOOCs - HE; In this study, we use the prediction of student performance, a major tool in learning analytics (Baker & Yacef, 2009; Buckingham Shum & Ferguson, 2012; Romero & Ventura, 2010), to identify points of improvement in a blended MOOC (bMOOC)	Cuanti	Netherlands		1	JOURNAL OF COMPUTER ASSISTED LEARNING			English	Article						blended learning; learning analytics; MOOC; MOOC improvement; predictive modeling; process mining	LEARNING ANALYTICS; ONLINE; SUCCESS; MOTIVATIONS; BEHAVIOR	[Conijn, R.] Tilburg Univ, Dept Cognit Sci & Artificial Intelligence, NL-5000 LE Tilburg, Netherlands; [Conijn, R.; Van den Beemt, A.] Eindhoven Univ Technol, Eindhoven Sch Educ, Eindhoven, Netherlands; [Cuijpers, P.] Eindhoven Univ Technol, Dept Math & Comp Sci, Eindhoven, Netherlands	Conijn, R (reprint author), Tilburg Univ, Dept Cognit Sci & Artificial Intelligence, NL-5000 LE Tilburg, Netherlands.	m.a.conijn@uvt.nl	Cuijpers, Pim/G-1703-2013	Van den Beemt, Antoine/0000-0001-9594-6568				48	4	4	6	43	WILEY	HOBOKEN	111 RIVER ST, HOBOKEN 07030-5774, NJ USA	0266-4909	1365-2729		J COMPUT ASSIST LEAR	J. Comput. Assist. Learn.	OCT
J	Aguilar, J; Cordero, J; Buendia, O				Aguilar, Jose; Cordero, Jorge; Buendia, Omar			Specification of the Autonomic Cycles of Learning Analytic Tasks for a Smart Classroom	In this article, we propose the concept of Autonomic Cycle Of Learning Analysis Tasks (ACOLAT), which defines a set of tasks of learning analysis, whose objective is to improve the learning process. The data analysis has become a fundamental area for the knowledge discovery from data extracted from different sources. In the autonomic cycle, each learning analysis task interacts with each other an…	6-0	How to LA	Teórico	Venezuela	Ecuador	1	JOURNAL OF EDUCATIONAL COMPUTING RESEARCH			English	Article						learning analytics; smart classroom; autonomic computing; learning environments; knowledge discovery		[Aguilar, Jose; Buendia, Omar] Univ Los Andes, CEMISID, Merida, Venezuela; [Aguilar, Jose; Cordero, Jorge] Univ Tecn Particular Loja, Dept Ciencias Computac & Elect, Loja 110107, Ecuador	Cordero, J (reprint author), Univ Tecn Particular Loja, Dept Ciencias Computac & Elect, Loja 110107, Ecuador.	jmcordero@utpl.edu.ec	Aguilar, Jose/H-3017-2015; Cordero, Jorge/R-1888-2018	Aguilar, Jose/0000-0003-4194-6882; Cordero, Jorge/0000-0001-8789-9343				22	0	0	7	15	SAGE PUBLICATIONS INC	THOUSAND OAKS	2455 TELLER RD, THOUSAND OAKS, CA 91320 USA	0735-6331	1541-4140		J EDUC COMPUT RES	J. Educ. Comput. Res.	OCT
J	Balderas, A; Palomo-Duarte, M; Dodero, JM; Ibarra-Saiz, MS; Rodriguez-Gomez, G				Balderas, Antonio; Palomo-Duarte, Manuel; Manuel Dodero, Juan; Soledad Ibarra-Saiz, Maria; Rodriguez-Gomez, Gregorio			Scalable authentic assessment of collaborative work assignments in wikis	Wikis are appropriate tools for deploying authentic assessment experiences for learning and work scenarios in which a group of users are asked to develop a shared task. However, when the number of wiki users increases, the number of contributions can grow at a pace whereby accurately assessing them becomes a complex and non-scalable task. While different quantitative approaches have been shown to…	1		Mixed	Spain		2	INTERNATIONAL JOURNAL OF EDUCATIONAL TECHNOLOGY IN HIGHER EDUCATION			English	Article						Assessment; Authentic learning; Learning analytics; Scalability; Wiki	PEER ASSESSMENT; SOFTWARE; ONLINE; FRAMEWORK; IMPACT	[Balderas, Antonio; Palomo-Duarte, Manuel; Manuel Dodero, Juan] Univ Cadiz, Escuela Super Ingn, Dept Comp Sci, Ave Univ 10, Puerto Real 11519, Spain; [Soledad Ibarra-Saiz, Maria; Rodriguez-Gomez, Gregorio] Univ Cadiz, Fac Ciencias Educ, EVAL Res Grp, Campus Univ Puerto Real, Puerto Real 11510, Spain	Balderas, A (reprint author), Univ Cadiz, Escuela Super Ingn, Dept Comp Sci, Ave Univ 10, Puerto Real 11519, Spain.	Antonio.Balderas@uca.es	Ibarra-Saiz, Maria Soledad/H-3680-2015; Dodero, Juan Manuel/D-4143-2009; Balderas, Antonio/F-5300-2016; Rodriguez-Gomez, Gregorio/H-3019-2015	Ibarra-Saiz, Maria Soledad/0000-0003-4513-702X; Dodero, Juan Manuel/0000-0002-4105-5679; Balderas, Antonio/0000-0003-0026-7410; Rodriguez-Gomez, Gregorio/0000-0001-9337-1270	Spanish Government under the VISAIGLE project [TIN2017-85797-R]; Andalusian Government under the programme for Research and Innovation in Education [PI2_12_029]	This work was supported by the Spanish Government under the VISAIGLE project (grant TIN2017-85797-R); and the Andalusian Government under the programme for Research and Innovation in Education (grant PI2_12_029).		59	0	0	1	4	SPRINGEROPEN	LONDON	CAMPUS, 4 CRINAN ST, LONDON, N1 9XW, ENGLAND	2365-9440			INT J EDUC TECHNOL H	Int. J. Educ. Technol. High. Educ.	1930-09-01
J	Berman, NB; Artino, AR				Berman, Norman B.; Artino, Anthony R., Jr.			Development and initial validation of an online engagement metric using virtual patients	Background: Considerable evidence in the learning sciences demonstrates the importance of engagement in online learning environments. The purpose of this work was to demonstrate feasibility and to develop and collect initial validity evidence for a computer-generated dynamic engagement score based on student interactions in an online learning environment, in this case virtual patients used for cl…	1		Cuanti	USA		2	BMC MEDICAL EDUCATION			English	Article							MEDICAL-EDUCATION; INTEGRATION STRATEGIES; ACHIEVEMENT EMOTIONS; VALIDITY	[Berman, Norman B.] Dartmouth Geisel Sch Med, One Rope Ferry Rd, Lebanon, NH 03756 USA; [Artino, Anthony R., Jr.] Uniformed Serv Univ Hlth Sci, Med, 4301 Jones Bridge Rd, Bethesda, MD 20814 USA; [Berman, Norman B.] One Med Ctr Dr, Bethesda, NH 03756 USA	Berman, NB (reprint author), Dartmouth Geisel Sch Med, One Rope Ferry Rd, Lebanon, NH 03756 USA.; Berman, NB (reprint author), One Med Ctr Dr, Bethesda, NH 03756 USA.	norman.berman@dartmouth.edu			Institute for Innovative Technology In Medical Education, a US based non-profit organization	This work was supported by the Institute for Innovative Technology In Medical Education, a US based non-profit organization.		34	0	0	1	3	BMC	LONDON	CAMPUS, 4 CRINAN ST, LONDON N1 9XW, ENGLAND	1472-6920			BMC MED EDUC	BMC Med. Educ.	2017-09-01
J	Garcia-Gorrostieta, JM; Lopez-Lopez, A; Gonzalez-Lopez, S				Garcia-Gorrostieta, Jesus M.; Lopez-Lopez, Aurelio; Gonzalez-Lopez, Samuel			Automatic argument assessment of final project reports of computer engineering students	Arguments in final course project reports written by engineering students are an essential feature of academic texts. Further revisions of instructors reveal to the students their mistakes, such as a lack of argumentation. However, the depth of revisions is often limited by the time availability of the instructor. In this paper, we present a system for argument assessment embedded in an Internet-…	1		Cuanti	Mexico		2	COMPUTER APPLICATIONS IN ENGINEERING EDUCATION			English	Article						academic writing; argumentation studies; computer-assisted argument analysis; engineering education Moodle		[Garcia-Gorrostieta, Jesus M.; Lopez-Lopez, Aurelio] Inst Nacl Astrofis Opt & Electr, Dept Ciencias Computac, Puebla, Mexico; [Gonzalez-Lopez, Samuel] Univ Tecnol Nogales, Dept Informat Technol & Commun, Nogales, Mexico	Garcia-Gorrostieta, JM (reprint author), Inst Nacl Astrofis Opt & Electr, Dept Ciencias Computac, Puebla, Mexico.	jesusmiguelgarcia@gmail.com	Lopez-Lopez, Aurelio/K-3044-2015; G, Samuel/N-6460-2018	Lopez-Lopez, Aurelio/0000-0001-8832-3880; G, Samuel/0000-0002-1511-1227; Garcia-Gorrostieta, Jesus Miguel/0000-0001-6246-6795	Consejo Nacional de Ciencia y Tecnologia [357381]	Consejo Nacional de Ciencia y Tecnologia, Grant number: 357381		35	0	0	2	6	WILEY	HOBOKEN	111 RIVER ST, HOBOKEN 07030-5774, NJ USA	1061-3773	1099-0542		COMPUT APPL ENG EDUC	Comput. Appl. Eng. Educ.	SEP
J	Vieira, C; Seah, YY; Magana, AJ				Vieira, Camilo; Seah, Ying Ying; Magana, Alejandra J.			Students' experimentation strategies in design: Is process data enough?	Conducting experiments is an important practice for both engineering design and scientific inquiry. Engineers iteratively conduct experiments to evaluate ideas, make informed decisions, and optimize their designs. However, both engineering design and scientific experimentation are open-ended tasks that are not easy to assess. Recent studies have demonstrated how technology-based assessments can h…	1		Mixed	USA		2	COMPUTER APPLICATIONS IN ENGINEERING EDUCATION			English	Article						engineering design; experimentation; learning analytics; think-aloud data	LEARNING ANALYTICS; ENGINEERING DESIGN; PERFORMANCE; SCIENCE	[Vieira, Camilo; Seah, Ying Ying; Magana, Alejandra J.] Purdue Univ, Comp & Informat Technol, W Lafayette, IN 47907 USA	Vieira, C (reprint author), Purdue Univ, Comp & Informat Technol, W Lafayette, IN 47907 USA.	cvieira@purdue.edu	; Vieira, Camilo/D-8108-2019	Magana, Alejandra/0000-0001-6117-7502; Seah, Ying Ying/0000-0002-6842-2555; Vieira, Camilo/0000-0001-8720-0002	Division of Research on Learning in Formal and Informal Settings [1503436]; US National Science Foundation (NSF) [1503436]	Division of Research on Learning in Formal and Informal Settings, Grant number: 1503436; US National Science Foundation (NSF), Grant number: 1503436		35	2	2	4	6	WILEY	HOBOKEN	111 RIVER ST, HOBOKEN 07030-5774, NJ USA	1061-3773	1099-0542		COMPUT APPL ENG EDUC	Comput. Appl. Eng. Educ.	SEP
J	Jan, SK; Vlachopoulos, P				Jan, Shazia K.; Vlachopoulos, Panos			Influence of Learning Design of the Formation of Online Communities of Learning	This paper presents the findings of a study on a fully online Bachelor's level course in Health Sciences at a European University conducted to explore the influence of learning design on the formation and evolution of different types of communities of learning. The impetus for the study came from the well-established effectiveness of community-based learning, a need for understanding learning des…	1		Mixed	Australia		2	INTERNATIONAL REVIEW OF RESEARCH IN OPEN AND DISTRIBUTED LEARNING			English	Article						online learning; learning design; learning analytics; communities of practice; community of inquiry; social network analysis; online facilitation	SOCIAL NETWORK ANALYSIS	[Jan, Shazia K.; Vlachopoulos, Panos] Macquarie Univ, N Ryde, NSW, Australia	Jan, SK (reprint author), Macquarie Univ, N Ryde, NSW, Australia.							42	1	1	1	3	ATHABASCA UNIV PRESS	ATHABASCA	1 UNIVERSITY DR, ATHABASCA, AB T9S 3A3, CANADA	1492-3831			INT REV RES OPEN DIS	Int. Rev. Res. Open Distrib. Learn.	SEP
J	Kritzinger, A; Lemmens, JC; Potgieter, M				Kritzinger, Angelique; Lemmens, Juan-Claude; Potgieter, Marietjie			Learning Strategies for First-Year Biology: Toward Moving the "Murky Middle"	Higher education faces the challenge of high student attrition, which is especially disconcerting if associated with low participation rates, as is the case in South Africa. Recently, the use of learning analytics has increased, enabling institutions to make data-informed decisions to improve teaching, learning, and student success. Most of the literature thus far has focused on "at-risk" student…	1		Cuanti	South Africa		2	CBE-LIFE SCIENCES EDUCATION			English	Article							SOUTH-AFRICAN UNIVERSITY; MOTIVATED STRATEGIES; ACADEMIC-PERFORMANCE; PEER INSTRUCTION; SELF-REGULATION; COLLEGE; STUDENT; QUESTIONNAIRE; SUCCESS; HABITS	[Kritzinger, Angelique] Univ Pretoria, Dept Plant & Soil Sci, ZA-0002 Pretoria, South Africa; [Lemmens, Juan-Claude] Univ Pretoria, Dept Educ Innovat, ZA-0002 Pretoria, South Africa; [Potgieter, Marietjie] Univ Pretoria, Dept Chem, ZA-0002 Pretoria, South Africa	Kritzinger, A (reprint author), Univ Pretoria, Dept Plant & Soil Sci, ZA-0002 Pretoria, South Africa.	Angelique.kritzinger@up.ac.za		Kritzinger, Angelique/0000-0003-3037-7637	National Research Foundation of South Africa [91547, 110878]	We thank the reviewers who provided valuable insights and suggestions for improving the article and Dr. Lizelle Fletcher for her critical review of the paper. We also thank members of the MLB 111 lecturing team for their support. This article is based on research supported by the National Research Foundation of South Africa (grants #91547 and #110878).		63	0	0	3	8	AMER SOC CELL BIOLOGY	BETHESDA	8120 WOODMONT AVE, STE 750, BETHESDA, MD 20814-2755 USA	1931-7913			CBE-LIFE SCI EDUC	CBE-Life Sci. Educ.	2001-09-01
J	Yu, LC; Lee, CW; Pan, HI; Chou, CY; Chao, PY; Chen, ZH; Tseng, SF; Chan, CL; Lai, KR				Yu, L. C.; Lee, C. W.; Pan, H. I.; Chou, C. Y.; Chao, P. Y.; Chen, Z. H.; Tseng, S. F.; Chan, C. L.; Lai, K. R.			Improving early prediction of academic failure using sentiment analysis on self-evaluated comments	This study presents a model for the early identification of students who are likely to fail in an academic course. To enhance predictive accuracy, sentiment analysis is used to identify affective information from text-based self-evaluated comments written by students. Experimental results demonstrated that adding extracted sentiment information from student self-evaluations yields a significant i…	1		Cuanti	Taiwan		2	JOURNAL OF COMPUTER ASSISTED LEARNING			English	Article						early prediction; learning analytics; sentiment analysis; unstructured data	TEST ANXIETY; PERFORMANCE; EMOTIONS	[Yu, L. C.; Lee, C. W.; Pan, H. I.; Tseng, S. F.; Chan, C. L.] Yuan Ze Univ, Dept Informat Management, 135 Yuandong Rd, Taoyuan 320, Taiwan; [Chou, C. Y.; Lai, K. R.] Yuan Ze Univ, Dept Comp Sci & Engn, Taoyuan, Taiwan; [Chao, P. Y.] Yuan Ze Univ, Dept Informat Commun, Taoyuan, Taiwan; [Chen, Z. H.] Natl Taiwan Normal Univ, Grad Inst Informat & Comp Educ, Taipei, Taiwan	Yu, LC (reprint author), Yuan Ze Univ, Dept Informat Management, 135 Yuandong Rd, Taoyuan 320, Taiwan.	lcyu@saturn.yzu.edu.tw		Yu, Liang-Chih/0000-0003-1443-4347	Ministry of Science and Technology [MOST 105-2218-E-006-028, MOST 105-2221-E-155-059-MY2]	Ministry of Science and Technology, Grant/Award Numbers: MOST 105-2218-E-006-028 and MOST 105-2221-E-155-059-MY2		40	4	4	13	25	WILEY	HOBOKEN	111 RIVER ST, HOBOKEN 07030-5774, NJ USA	0266-4909	1365-2729		J COMPUT ASSIST LEAR	J. Comput. Assist. Learn.	AUG
J	Di Mitri, D; Schneider, J; Specht, M; Drachsler, H				Di Mitri, Daniele; Schneider, Jan; Specht, Marcus; Drachsler, Hendrik			From signals to knowledge: A conceptual model for multimodal learning analytics	Multimodality in learning analytics and learning science is under the spotlight. The landscape of sensors and wearable trackers that can be used for learning support is evolving rapidly, as well as data collection and analysis methods. Multimodal data can now be collected and processed in real time at an unprecedented scale. With sensors, it is possible to capture observable events of the learnin…	6-0	how to LA	Teórico	Netherlands		1	JOURNAL OF COMPUTER ASSISTED LEARNING			English	Article						learning analytics; machine learning; multimodal data; multimodality; sensors; social signal processing		[Di Mitri, Daniele; Schneider, Jan; Specht, Marcus; Drachsler, Hendrik] Open Univ Netherlands, Welten Inst, Res Ctr Learning Teaching & Technol, Valkenburgerweg 177, NL-6419 AT Heerlen, Netherlands	Di Mitri, D (reprint author), Open Univ Netherlands, Welten Inst, Res Ctr Learning Teaching & Technol, Valkenburgerweg 177, NL-6419 AT Heerlen, Netherlands.	daniele.dimitri@ou.nl						69	7	7	1	7	WILEY	HOBOKEN	111 RIVER ST, HOBOKEN 07030-5774, NJ USA	0266-4909	1365-2729		J COMPUT ASSIST LEAR	J. Comput. Assist. Learn.	AUG
J	Spikol, D; Ruffaldi, E; Dabisias, G; Cukurova, M				Spikol, Daniel; Ruffaldi, Emanuele; Dabisias, Giacomo; Cukurova, Mutlu			Supervised machine learning in multimodal learning analytics for estimating success in project-based learning	Multimodal learning analytics provides researchers new tools and techniques to capture different types of data from complex learning activities in dynamic learning environments. This paper investigates the use of diverse sensors, including computer vision, user-generated content, and data from the learning objects (physical computing components), to record high-fidelity synchronised multimodal re…	1		Cuanti	Sweden	Italy;UK	2	JOURNAL OF COMPUTER ASSISTED LEARNING			English	Article						machine learning; multimodal learning analytics; project-based learning	FRAMEWORK; STUDENTS	[Spikol, Daniel] Malmo Univ, Malmo, Sweden; [Ruffaldi, Emanuele; Dabisias, Giacomo] Scuola Super Sant Anna, Pisa, Italy; [Cukurova, Mutlu] UCL, UCL Knowledge Lab, London, England	Spikol, D (reprint author), MAU, Nordenskioldsgatan 1, S-21119 Malmo, Sweden.	daniel.spikol@mau.se		Cukurova, Mutlu/0000-0001-5843-4854	Seventh framework programme of the European Community for research and technological development [619738]	Seventh framework programme of the European Community for research and technological development, Grant/Award Number: 619738		43	2	2	3	21	WILEY	HOBOKEN	111 RIVER ST, HOBOKEN 07030-5774, NJ USA	0266-4909	1365-2729		J COMPUT ASSIST LEAR	J. Comput. Assist. Learn.	AUG
J	Westera, W; Dascalu, M; Kurvers, H; Ruseti, S; Trausan-Matu, S				Westera, Wim; Dascalu, Mihai; Kurvers, Hub; Ruseti, Stefan; Trausan-Matu, Stefan			Automated essay scoring in applied games: Reducing the teacher bandwidth problem in online training	This paper presents a methodology for applying automated essay scoring in educational settings. The methodology was tested and validated on a dataset of 173 reports (in Dutch language) that students have created in an applied game on environmental policy. Natural Language Processing technologies from the ReaderBench framework were used to generate an extensive set of textual complexity indices fo…	1		Cuanti	Netherlands	Romania	2	COMPUTERS & EDUCATION			English	Article						Intelligent tutoring systems; Architectures for educational technology system; Interactive learning environments; Simulations; Distance education and teleleaming	MULTIPLE-CHOICE; COHESION	[Westera, Wim; Kurvers, Hub] Open Univ Netherlands, Valkenburgerweg 177, NL-6419 AT Heerlen, Netherlands; [Dascalu, Mihai; Ruseti, Stefan; Trausan-Matu, Stefan] Univ Politehn Bucuresti, Fac Automat Control & Comp, 313 Splaiul Independentei, RO-60042 Bucharest, Romania; [Dascalu, Mihai; Trausan-Matu, Stefan] Acad Romanian Scientists, Splaiul Independentei 54, Bucharest 050094, Romania	Westera, W (reprint author), Open Univ Netherlands, Valkenburgerweg 177, NL-6419 AT Heerlen, Netherlands.	wim.westera@ou.nl; Mihai.dascalu@cs.pub.ro; hub.kurvers@ou.nl; stefan.ruseti@cs.pub.ro; stefan.trausan@cs.pub.ro	Trausan-Matu, Stefan/E-6411-2011; Dascalu, Mihai/F-7369-2015	Trausan-Matu, Stefan/0000-0001-8082-8497; Dascalu, Mihai/0000-0002-4815-9227; Westera, Wim/0000-0003-2389-3107	European Union's Horizon 2020 research and innovation programme [644187]; RAGE project	This research was partially funded by the European Union's Horizon 2020 research and innovation programme under grant agreement No 644187, the RAGE project (www.rageproject.eu).		44	0	0	5	13	PERGAMON-ELSEVIER SCIENCE LTD	OXFORD	THE BOULEVARD, LANGFORD LANE, KIDLINGTON, OXFORD OX5 1GB, ENGLAND	0360-1315	1873-782X		COMPUT EDUC	Comput. Educ.	AUG
J	Henrie, CR; Bodily, R; Larsen, R; Graham, CR				Henrie, Curtis R.; Bodily, Robert; Larsen, Ross; Graham, Charles R.			Exploring the potential of LMS log data as a proxy measure of student engagement	This study examines the relationship between log data of student activity in learning management systems and self-reported student engagement survey scores. Log data has the potential to serve as a meaningful proxy for survey scores. Should this be the case, log data could be used as a minimally disruptive and scalable approach to quickly identify who needs help, evaluate design, and personalize …	1		Cuanti	USA		2	JOURNAL OF COMPUTING IN HIGHER EDUCATION			English	Article						Learning analytics; Student engagement; Measurement	DISENGAGEMENT; VALIDATION	[Henrie, Curtis R.] Brigham Young Univ Idaho, Online Learning, Rexburg, ID 83440 USA; [Bodily, Robert] Brigham Young Univ, Instruct Psychol & Technol Program, Provo, UT 84602 USA; [Larsen, Ross; Graham, Charles R.] Brigham Young Univ, Provo, UT 84602 USA	Henrie, CR (reprint author), Brigham Young Univ Idaho, Online Learning, Rexburg, ID 83440 USA.	curtis.r.henrie@gmail.com		Graham, Charles/0000-0001-8598-2602				51	1	1	2	10	SPRINGER	NEW YORK	233 SPRING ST, NEW YORK, NY 10013 USA	1042-1726	1867-1233		J COMPUT HIGH EDUC	J. Comput. High. Educ.	AUG
J	Petit, J; Roura, S; Carmona, J; Cortadella, J; Duch, J; Gimenez, O; Mani, A; Mas, J; Rodriguez-Carbonell, E; Rubio, E; de San Pedro, E; Venkataramani, D				Petit, Jordi; Roura, Salvador; Carmona, Josep; Cortadella, Jordi; Duch, Jordi; Gimenez, Omer; Mani, Anaga; Mas, Jan; Rodriguez-Carbonell, Enric; Rubio, Enric; de San Pedro, Enric; Venkataramani, Divya			Jutge.org: Characteristics and Experiences	Jutge.org is an open educational online programming judge designed for students and instructors, featuring a repository of problems that is well organized by courses, topics, and difficulty. Internally, Jutge.org uses a secure and efficient architecture and integrates modern verification techniques, formal methods, static code analysis, and data mining. Jutge.org has exhaustively been used during…	1		Teórico	Spain	India	2	IEEE TRANSACTIONS ON LEARNING TECHNOLOGIES			English	Article						Innovative online learning systems; educational games; learning analytics; educational data mining; computer programming; online programming judges	PROGRAMMING ASSIGNMENTS; CYCLOMATIC COMPLEXITY; AUTOMATED FEEDBACK	[Petit, Jordi; Roura, Salvador; Carmona, Josep; Cortadella, Jordi; Duch, Jordi; Mas, Jan; Rodriguez-Carbonell, Enric; Rubio, Enric; de San Pedro, Enric] Univ Politecn Cataluna, Comp Sci Dept, ES-08034 Barcelona, Catalonia, Spain; [Gimenez, Omer] Google, Mountain View, CA 94043 USA; [Mani, Anaga; Venkataramani, Divya] SASTRA Univ, Tanjore 613401, Tamil Nadu, India	Petit, J (reprint author), Univ Politecn Cataluna, Comp Sci Dept, ES-08034 Barcelona, Catalonia, Spain.	jpetit@cs.upc.edu; roura@cs.upc.edu; jcarmona@cs.upc.edu; jordi.cortadella@upc.edu; duch@cs.upc.edu; omer@google.com; anagamani30@gmail.com; janmasrovira@gmail.com; erodri@cs.upc.edu; rubio@cs.upc.edu; jspedro@cs.upc.edu; divy2991@gmail.com			Spanish Ministry for Economy and Competitiveness (MINECO); European Union (FEDER funds) [TIN2013-46181-C2-1-R, TIN2015-69175-C4-3-R]; Catalan government [SGR 2014 1034]	This work was partially supported by funds from the Spanish Ministry for Economy and Competitiveness (MINECO) and the European Union (FEDER funds) under grants TIN2013-46181-C2-1-R and TIN2015-69175-C4-3-R, and SGR 2014 1034 (ALBCOM) of the Catalan government.		35	1	1	5	9	IEEE COMPUTER SOC	LOS ALAMITOS	10662 LOS VAQUEROS CIRCLE, PO BOX 3014, LOS ALAMITOS, CA 90720-1314 USA	1939-1382			IEEE T LEARN TECHNOL	IEEE Trans. Learn. Technol.	JUL-SEP
J	Xie, K; Di Tosto, G; Lu, L; Cho, YS				Xie, Kui; Di Tosto, Gennaro; Lu, Lin; Cho, Young Suk			Detecting leadership in peer-moderated online collaborative learning through text mining and social network analysis	Structured tasks and peer-moderated discussions are pedagogical models that have shown unique benefits for online collaborative learning. Students appointed with leadership roles are able to positively affect the dynamics in their groups by engaging with participants, raising questions, and advancing problem solving. To help monitoring and controlling the latent social dynamics associated with le…	1		Cuanti	USA	China	2	INTERNET AND HIGHER EDUCATION			English	Article						Leadership; Computer-supported collaborative learning; Text mining; Social network analysis; Learning analytics; Online learning	DISTRIBUTED LEADERSHIP; BEHAVIORAL COMPLEXITY; VIRTUAL TEAMS; DISCUSSIONS; PERFORMANCE; CENTRALITY; COMMUNITIES; EMERGENCE; EDUCATION; OUTCOMES	[Xie, Kui; Di Tosto, Gennaro; Lu, Lin; Cho, Young Suk] Ohio State Univ, 29 West Woodruff Ave, Columbus, OH 43210 USA; [Xie, Kui] Cent China Normal Univ, Luoyu Rd 152, Wuhan 430079, Hubei, Peoples R China	Xie, K (reprint author), Ohio State Univ, Coll Educ & Human Ecol, Dept Educ Studies, 322A Ramseyer Hall,29 West Woodruff Ave, Columbus, OH 43210 USA.	xie.359@osu.edu						58	1	1	14	41	ELSEVIER SCIENCE INC	NEW YORK	360 PARK AVE SOUTH, NEW YORK, NY 10010-1710 USA	1096-7516	1873-5525		INTERNET HIGH EDUC	Internet High. Educ.	JUL
J	Yousuf, B; Conlan, O				Yousuf, Bilal; Conlan, Owen			Supporting Student Engagement Through Explorable Visual Narratives	This paper introduces VisEN, a novel visual narrative framework that has been shown to facilitate, support, and enhance student engagement in an adaptive Online Learning Environment (OLE). VisEN provides explorable visual narratives personalized to students in order to support them in engaging with course content. The evaluation of VisEN showed that the explorable visual narratives encouraged the…	1	sobre la base de los keywords es LA	Cuanti	Ireland		2	IEEE TRANSACTIONS ON LEARNING TECHNOLOGIES			English	Article						Personalized E-learning; Interactive narrative; Information visualization	LEARNING ANALYTICS; VISUALIZATIONS; MOTIVATION; STORIES; PROGRAM; MODELS	[Yousuf, Bilal; Conlan, Owen] Trinity Coll Dublin, Sch Comp Sci & Stat, ADAPT Ctr, Dublin 2, Ireland	Yousuf, B (reprint author), Trinity Coll Dublin, Sch Comp Sci & Stat, ADAPT Ctr, Dublin 2, Ireland.	yousufbi@scss.tcd.ie; owen.conlan@scss.tcd.ie		Conlan, Owen/0000-0002-9054-9747	ADAPT Centre for Digital Content Technology under the SFI Research Centre's Program [13/RC/2106]; European Regional Development Fund	This research is supported by the ADAPT Centre for Digital Content Technology under the SFI Research Centre's Program (Grant 13/RC/2106) and is co-funded under the European Regional Development Fund.		60	1	1	1	2	IEEE COMPUTER SOC	LOS ALAMITOS	10662 LOS VAQUEROS CIRCLE, PO BOX 3014, LOS ALAMITOS, CA 90720-1314 USA	1939-1382			IEEE T LEARN TECHNOL	IEEE Trans. Learn. Technol.	JUL-SEP
J	Charleer, S; Vande Moere, A; Klerkx, J; Verbert, K; De Laet, T				Charleer, Sven; Vande Moere, Andrew; Klerkx, Joris; Verbert, Katrien; De Laet, Tinne			Learning Analytics Dashboards to Support Adviser-Student Dialogue	This paper presents LISSA ("Learning dashboard for Insights and Support during Study Advice" ), a learning analytics dashboard designed, developed, and evaluated in collaboration with study advisers. The overall objective is to facilitate communication between study advisers and students by visualizing grade data that is commonly available in any institution. More specifically, the dashboard atte…	1		Teórico	Belgium		2	IEEE TRANSACTIONS ON LEARNING TECHNOLOGIES			English	Article						Information visualization; learning technologies	DESIGN	[Charleer, Sven; Klerkx, Joris; Verbert, Katrien] Katholieke Univ Leuven, Dept Comp Sci, B-3001 Leuven, Belgium; [Vande Moere, Andrew] Katholieke Univ Leuven, Dept Architecture, B-3001 Leuven, Belgium; [De Laet, Tinne] Katholieke Univ Leuven, Tutorial Serv Engn Sci, B-3001 Leuven, Belgium	Charleer, S (reprint author), Katholieke Univ Leuven, Dept Comp Sci, B-3001 Leuven, Belgium.	sven.charleer@kuleuven.be; andrew.vandemoere@kuleuzien.be; joris.klerkx@kuleuven.be; katrien.verbert@kuleuven.be; tinne.delaet@kuleuven.be			Erasmus+ programme, Key Action 2 Strategic Partnerships, of the European Union [2015-1-UK01-KA203-013767]	The research leading to these results has received funding from the Erasmus+ programme, Key Action 2 Strategic Partnerships, of the European Union under grant agreement 2015-1-UK01-KA203-013767 ABLE project.		22	2	2	5	12	IEEE COMPUTER SOC	LOS ALAMITOS	10662 LOS VAQUEROS CIRCLE, PO BOX 3014, LOS ALAMITOS, CA 90720-1314 USA	1939-1382			IEEE T LEARN TECHNOL	IEEE Trans. Learn. Technol.	JUL-SEP
J	Xie, C; Schimpf, C; Chao, J; Nourian, S; Massicotte, J				Xie, Charles; Schimpf, Corey; Chao, Jie; Nourian, Saeid; Massicotte, Joyce			Learning and teaching engineering design through modeling and simulation on a CAD platform	This paper provides a theoretical perspective of how modeling and simulation on a CAD platform can be used to teach science concepts and inform design decisions. The paper discusses the educational implications of three recent advancements in CAD technologies: system integration, machine learning, and computational design. The challenges to design energy-efficient buildings that harness solar ene…	1		Teórico	USA		2	COMPUTER APPLICATIONS IN ENGINEERING EDUCATION			English	Article						artificial intelligence; computer-aided design; data mining; engineering design; science education	CREATIVITY	[Xie, Charles; Schimpf, Corey; Chao, Jie; Nourian, Saeid; Massicotte, Joyce] Concord Consortium, Engn Computat Lab, Concord, MA 01742 USA	Xie, C (reprint author), Concord Consortium, Engn Computat Lab, Concord, MA 01742 USA.	charxie@gmail.com		Xie, Charles/0000-0002-1178-8361	National Science Foundation [1348530, 1503196]; General Motors (GM) [34871079]	National Science Foundation, Grant numbers: 1348530, 1503196; General Motors (GM), Grant number: 34871079		67	3	3	10	17	WILEY	HOBOKEN	111 RIVER ST, HOBOKEN 07030-5774, NJ USA	1061-3773	1099-0542		COMPUT APPL ENG EDUC	Comput. Appl. Eng. Educ.	JUL
J	Wang, Y; Baker, R				Wang, Yuan; Baker, Ryan			Grit and Intention: Why Do Learners Complete MOOCs?	In recent years there has been considerable interest in how many learners complete MOOCs, and what factors during usage can predict completion. Others, however, have argued that many learners never intend to complete MOOCs, and take MOOCs for other reasons. There has been qualitative research into why learners take MOOCs, but the link between learner goals and completion has not been fully establ…	1	MOOCs - dictado por una Universidad	Cuanti	USA		2	INTERNATIONAL REVIEW OF RESEARCH IN OPEN AND DISTRIBUTED LEARNING			English	Article						massive open online courses (MOOCs); online learning; learner motivation; learning analytics; grit	SELF-EFFICACY BELIEFS; LEARNING-STRATEGIES; ACHIEVEMENT GOALS; MOTIVATION; CLASSROOM; COGNITION; BEHAVIOR; NEED; PERFORMANCE; STUDENTS	[Wang, Yuan] Arizona State Univ, Tempe, AZ 85287 USA; [Baker, Ryan] Univ Penn, Philadelphia, PA 19104 USA	Wang, Y (reprint author), Arizona State Univ, Tempe, AZ 85287 USA.				National Sciences Foundation [DRL - 1418378]	This work was supported by the National Sciences Foundation, Award #DRL - 1418378, Collaborative Research: Modeling Social Interaction and Performance in STEM Learning.		70	2	2	4	9	ATHABASCA UNIV PRESS	ATHABASCA	1 UNIVERSITY DR, ATHABASCA, AB T9S 3A3, CANADA	1492-3831			INT REV RES OPEN DIS	Int. Rev. Res. Open Distrib. Learn.	JUL
J	Dimic, G; Predic, B; Rancic, D; Petrovic, V; Macek, N; Spalevic, P				Dimic, Gabrijela; Predic, Bratislav; Rancic, Dejan; Petrovic, Vera; Macek, Nemanja; Spalevic, Petar			Association analysis of moodle e-tests in blended learning educational environment	The paper suggests the implementation of association analysis for improving the process of e-testing in blended learning environment. The research has been conducted using knowledge tests at the Computer Graphics Moodle Course. In the preprocessing phase, data matrices have been created and prepared for the process of discovering significant relationships and links between students' answers to th…	6-HE	how to LA	Cuanti	Serbia		1	COMPUTER APPLICATIONS IN ENGINEERING EDUCATION			English	Article						association rule mining; blended learning; computer-based testing; educational data mining; predictive Apriori algorithm	FRAMEWORK; TOOL	[Dimic, Gabrijela; Petrovic, Vera; Macek, Nemanja] High Sch Elect Engn & Comp Sci Appl Studies, Belgrade, Serbia; [Predic, Bratislav; Rancic, Dejan] Fac Elect Engn, Nish, Serbia; [Spalevic, Petar] Univ Singidunum, Fac Informat & Comp, Belgrade, Serbia	Spalevic, P (reprint author), Univ Singidunum, Fac Informat & Comp, Belgrade, Serbia.	pspalevic@singidunum.ac.rs						41	1	1	1	7	WILEY	HOBOKEN	111 RIVER ST, HOBOKEN 07030-5774, NJ USA	1061-3773	1099-0542		COMPUT APPL ENG EDUC	Comput. Appl. Eng. Educ.	MAY
J	Lin, CJ; Hwang, GJ				Lin, Chi-Jen; Hwang, Gwo-Jen			A Learning Analytics Approach to Investigating Factors Affecting EFL Students' Oral Performance in a Flipped Classroom	Flipped classrooms have been widely adopted and discussed by school teachers and researchers in the past decade. However, few studies have been conducted to formally evaluate the effectiveness of flipped classrooms in terms of improving EFL students' English oral presentation, not to mention investigating factors affecting their flipped learning outcomes. In this study, an online community-based …	1		Cuanti	Taiwan		2	EDUCATIONAL TECHNOLOGY & SOCIETY			English	Article						Flipped classroom; Mobile language learning; English oral performance; Learning analytics	TEACHING-ENGLISH; TECHNOLOGY; LEARNERS; LANGUAGE; PLATFORM; ANXIETY; MODEL	[Lin, Chi-Jen; Hwang, Gwo-Jen] Natl Taiwan Univ Sci & Technol, Grad Inst Digital Learning & Educ, Taipei, Taiwan	Hwang, GJ (reprint author), Natl Taiwan Univ Sci & Technol, Grad Inst Digital Learning & Educ, Taipei, Taiwan.	chi.jen1023@gmail.com; gjhwang.academic@gmail.com						38	5	5	13	44	INT FORUM EDUCATIONAL TECHNOLOGY & SOC	PALMERSTON NORTH	INFORMATION SYSTEMS DEPT, MASSEY UNIV, PRIVATE BAG 11-222, PALMERSTON NORTH, 00000, NEW ZEALAND	1436-4522			EDUC TECHNOL SOC	Educ. Technol. Soc.	APR
J	Lu, OHT; Huang, AYQ; Huang, JCH; Lin, AJQ; Ogata, H; Yang, SJH				Lu, Owen H. T.; Huang, Anna Y. Q.; Huang, Jeff C. H.; Lin, Albert J. Q.; Ogata, Hiroaki; Yang, Stephen J. H.			Applying Learning Analytics for the Early Prediction of Students' Academic Performance in Blended Learning	Blended learning combines online digital resources with traditional classroom activities and enables students to attain higher learning performance through well-defined interactive strategies involving online and traditional learning activities. Learning analytics is a conceptual framework and as a part of our Precision education used to analyze and predict students' performance and provide timel…	1		Cuanti	Taiwan	Japan	2	EDUCATIONAL TECHNOLOGY & SOCIETY			English	Article						Learning analytics; Educational big data; MOOCs; Blended learning; Principal component regression	ONLINE; ENVIRONMENTS; INFORMATION; COLLEGE; GRADES; MOOCS	[Lu, Owen H. T.; Huang, Anna Y. Q.; Lin, Albert J. Q.; Yang, Stephen J. H.] Natl Cent Univ, Dept Comp Sci & Informat Engn, Taoyuan, Taiwan; [Huang, Jeff C. H.] Hwa Hsia Univ Technol, Dept Comp Sci & Informat Engn, Taipei, Taiwan; [Ogata, Hiroaki] Kyoto Univ, Grad Sch Informat, Kyoto, Japan	Yang, SJH (reprint author), Natl Cent Univ, Dept Comp Sci & Informat Engn, Taoyuan, Taiwan.	cfleu198@gmail.com; anna.yuqing@gmail.com; jeff@cc.hwh.edu.tw; snailsmall612@gmail.com; hiroaki.ogata@gmail.com; jhyang@csie.ncu.edu.tw		Huang, Anna/0000-0002-2075-2256	Ministry of Science and Technology, Taiwan [MOST-104-2511-S-008-006-MY2, MOST-105-2511-S-008-003-MY3, MOST-105-2622-S-008-002-CC2, MOST-106-2511-S-008 -004 -MY3]	This work was supported by Ministry of Science and Technology, Taiwan under grants MOST-104-2511-S-008-006-MY2, MOST-105-2511-S-008-003-MY3, MOST-105-2622-S-008-002-CC2, MOST-106-2511-S-008 -004 -MY3.		29	5	5	2	25	INT FORUM EDUCATIONAL TECHNOLOGY & SOC	PALMERSTON NORTH	INFORMATION SYSTEMS DEPT, MASSEY UNIV, PRIVATE BAG 11-222, PALMERSTON NORTH, 00000, NEW ZEALAND	1436-4522			EDUC TECHNOL SOC	Educ. Technol. Soc.	APR
J	Zhang, JH; Zhang, YX; Zou, Q; Huang, S				Zhang, Jia-Hua; Zhang, Ye-Xing; Zou, Qin; Huang, Sen			What Learning Analytics Tells Us: Group Behavior Analysis and Individual Learning Diagnosis based on Long-Term and Large-Scale Data	The practice and application of education data mining and learning analytics has become the focus of educational researchers. However, it is still a difficult task to explore the law of group learning and the characteristics of individual learning. In this study, the online learning logs of 1,088 students from 22 classes were analyzed from the aspects of their login behaviors, resource utilizatio…	1		Cuanti	China		2	EDUCATIONAL TECHNOLOGY & SOCIETY			English	Article						Learning analytics; Learning analysis; Learning diagnostic; Online learning; Educational big data	HIGHER-EDUCATION; RISK STUDENTS; ONLINE; ACHIEVEMENT	[Zhang, Jia-Hua; Zhang, Ye-Xing; Huang, Sen] Zhejiang Normal Univ, Dept Educ Technol, Jinhua, Peoples R China; [Zou, Qin] Fujian Agr Forestry Univ, Dongfang Coll, Fuzhou, Fujian, Peoples R China	Zhang, JH (reprint author), Zhejiang Normal Univ, Dept Educ Technol, Jinhua, Peoples R China.	zjnuzjh@zjnu.edu.cn; zhangyx0216@gmail.com; etzoey@163.com; huangsen0414@gmail.com			MOE (Ministry of Education in China) [17YJC880125]	This study is supported by the MOE (Ministry of Education in China) Youth Fund Project of Humanities and Social Sciences (Project No. 17YJC880125).		37	1	1	12	48	INT FORUM EDUCATIONAL TECHNOLOGY & SOC	PALMERSTON NORTH	INFORMATION SYSTEMS DEPT, MASSEY UNIV, PRIVATE BAG 11-222, PALMERSTON NORTH, 00000, NEW ZEALAND	1436-4522			EDUC TECHNOL SOC	Educ. Technol. Soc.	APR
J	Sandoval, A; Gonzalez, C; Alarcon, R; Pichara, K; Montenegro, M				Sandoval, Augusto; Gonzalez, Carlos; Alarcon, Rosa; Pichara, Karim; Montenegro, Maximiliano			Centralized student performance prediction in large courses based on low-cost variables in an institutional context	An increasing number of higher education institutions have deployed learning management systems (LMSs) to support learning and teaching processes. Accordingly, data-driven research has been conducted to understand the impact of student participation within these systems on student outcomes. However, most research has focused on small samples or has used variables that are expensive to measure, wh…	1		Cuanti	Chile		2	INTERNET AND HIGHER EDUCATION			English	Article						Learning management systems; Prediction of academic performance; Educational data mining; Postsecondary education	ONLINE; PARTICIPATION; EDUCATION	[Sandoval, Augusto; Gonzalez, Carlos; Alarcon, Rosa; Pichara, Karim; Montenegro, Maximiliano] Pontificia Univ Catolica Chile, Santiago 4860, Chile	Sandoval, A (reprint author), Pontificia Univ Catolica Chile, Santiago 4860, Chile.	arsandov@uc.cl	Gonzalez, Carlos/D-7228-2017	Gonzalez, Carlos/0000-0002-3154-0777	program CONICYT PCHA/Magister Nacional grant [22151462]; project FONDECYT [1161413]	This research was supported by program CONICYT PCHA/Magister Nacional/2016 grant number 22151462; and the project FONDECYT grant number 1161413.		67	0	0	2	22	ELSEVIER SCIENCE INC	NEW YORK	360 PARK AVE SOUTH, NEW YORK, NY 10010-1710 USA	1096-7516	1873-5525		INTERNET HIGH EDUC	Internet High. Educ.	APR
J	Sun, JCY; Lin, CT; Chou, C				Sun, Jerry Chih-Yuan; Lin, Che-Tsun; Chou, Chien			Applying Learning Analytics to Explore the Effects of Motivation on Online Students' Reading Behavioral Patterns	This study aims to apply a sequential analysis to explore the effect of learning motivation on online reading behavioral patterns. The study's participants consisted of 160 graduate students who were classified into three group types: low reading duration with low motivation, low reading duration with high motivation, and high reading duration based on a second-order cluster analysis. After perfo…	1	posgrado	Cuanti	Taiwan		2	INTERNATIONAL REVIEW OF RESEARCH IN OPEN AND DISTRIBUTED LEARNING			English	Article						learning analytics; motivation; sequential analysis; online learning; behavioral pattern	SELF-EFFICACY; PERFORMANCE; ENGAGEMENT; ENVIRONMENT; EXPERIENCE; LEARNERS; GAME	[Sun, Jerry Chih-Yuan; Lin, Che-Tsun; Chou, Chien] Natl Chiao Tung Univ, Hsinchu, Taiwan	Sun, JCY (reprint author), Natl Chiao Tung Univ, Hsinchu, Taiwan.				Ministry of Science and Technology in Taiwan [MOST 105-2511-S-009-013-MY5]	This research was supported by the Ministry of Science and Technology in Taiwan through Grant No. MOST 105-2511-S-009-013-MY5. The authors would like to thank the students who participated in this study and Huei-Tse Hou, Chao-Hsiu Chen, Yu-Yan Lin, and all of the reviewers for their useful comments.		41	0	0	2	10	ATHABASCA UNIV PRESS	ATHABASCA	1 UNIVERSITY DR, ATHABASCA, AB T9S 3A3, CANADA	1492-3831			INT REV RES OPEN DIS	Int. Rev. Res. Open Distrib. Learn.	APR
J	Viswanathan, SA; VanLehn, K				Viswanathan, Sree Aurovindh; VanLehn, Kurt			Using the Tablet Gestures and Speech of Pairs of Students to Classify Their Collaboration	Effective collaboration between student peers is not spontaneous. A system that can measure collaboration in real-time may be useful, as it could alert an instructor to pairs that need help in collaborating effectively. We tested whether superficial measures of speech and user interface actions would suffice for measuring collaboration. Pairs of students solved complex math problems while data we…	1		Cuanti	USA		2	IEEE TRANSACTIONS ON LEARNING TECHNOLOGIES			English	Article						Collaborative learning; machine learning; educational data mining; learning analytics	LEARNING SUPPORT; PARTICIPATION; ENVIRONMENT; FRAMEWORK; TEACHERS; IMPROVE	[Viswanathan, Sree Aurovindh; VanLehn, Kurt] Arizona State Univ, Sch Comp Informat & Decis Syst Engn, Tempe, AZ 85287 USA	Viswanathan, SA (reprint author), Arizona State Univ, Sch Comp Informat & Decis Syst Engn, Tempe, AZ 85287 USA.	sviswa10@asu.edu; kurt.vanlehn@asu.edu			Diane and Gary Tooker Chair for Effective Education in Science, Technology, Engineering and Math [OPP106128]; Bill and Melinda Gates Foundation [OPP106128]	This research was funded by The Diane and Gary Tooker Chair for Effective Education in Science, Technology, Engineering and Math, and by the Bill and Melinda Gates Foundation under grant OPP106128.		95	2	2	3	9	IEEE COMPUTER SOC	LOS ALAMITOS	10662 LOS VAQUEROS CIRCLE, PO BOX 3014, LOS ALAMITOS, CA 90720-1314 USA	1939-1382			IEEE T LEARN TECHNOL	IEEE Trans. Learn. Technol.	APR-JUN
J	Chen, BD; Chang, YH; Ouyang, F; Zhou, WY				Chen, Bodong; Chang, Yu-Hui; Ouyang, Fan; Zhou, Wanying			Fostering student engagement in online discussion through social learning analytics	This paper reports on the initial stage of a design-based research program that aims to devise student-facing social learning analytics in a postsecondary setting. In order to foster student discussion in online classes, we devised an analytics toolkit that turns discussion forum data into information for students to reflect upon. The first pilot study conducted in an online course showed both ea…	1		Cuanti	USA		2	INTERNET AND HIGHER EDUCATION			English	Article						Learning analytics; Higher education; Online discussion; Design-based research; Social network analysis	QUALITATIVE EVALUATION; NETWORK ANALYSIS; DESIGN; CLASSROOM; TEACHERS; EVOLUTION; ROLES	[Chen, Bodong; Chang, Yu-Hui; Ouyang, Fan] Univ Minnesota, Coll Educ & Human Dev, 1954 Buford Ave,Suite 210, St Paul, MN 55108 USA; [Zhou, Wanying] Univ Minnesota, Coll Liberal Arts, 101 Pleasant St SE, Minneapolis, MN 55455 USA	Chen, BD (reprint author), Univ Minnesota, Coll Educ & Human Dev, 1954 Buford Ave,Suite 210, St Paul, MN 55108 USA.	chenbd@unm.edu; chan1173@umn.edu; ouyan064@umn.edu; zhou0525@umn.edu		Chen, Bodong/0000-0003-4616-4353				75	6	6	15	49	ELSEVIER SCIENCE INC	NEW YORK	360 PARK AVE SOUTH, NEW YORK, NY 10010-1710 USA	1096-7516	1873-5525		INTERNET HIGH EDUC	Internet High. Educ.	APR
J	Howard, E; Meehan, M; Parnell, A				Howard, Emma; Meehan, Maria; Parnell, Andrew			Contrasting prediction methods for early warning systems at undergraduate level	Recent studies have provided evidence in favour of adopting early warning systems as a means of identifying at risk students. Our study examines eight prediction methods, and investigates the optimal time in a course to apply such a system. We present findings from a statistics university course which has weekly continuous assessment and a large proportion of resources on the Learning Management …	6-HE	how to la	Cuanti	Ireland		1	INTERNET AND HIGHER EDUCATION			English	Article						Learning analytics; Early warning systems; Undergraduate education; Prediction modelling	LEARNING ANALYTICS; REGRESSION; ACHIEVEMENT; MODELS	[Howard, Emma; Meehan, Maria; Parnell, Andrew] Univ Coll Dublin, Sch Math & Stat, Dublin 4, Ireland; [Parnell, Andrew] Univ Coll Dublin, Insight Ctr Data Analyt, Dublin 4, Ireland	Howard, E (reprint author), Univ Coll Dublin, Sch Math & Stat, Dublin 4, Ireland.	emma.howard@ucdconnect.ie	Parnell, Andrew/C-7284-2014	Parnell, Andrew/0000-0001-7956-7939				32	4	4	7	18	ELSEVIER SCIENCE INC	NEW YORK	360 PARK AVE SOUTH, NEW YORK, NY 10010-1710 USA	1096-7516	1873-5525		INTERNET HIGH EDUC	Internet High. Educ.	APR
J	Mouri, K; Uosaki, N; Ogata, H				Mouri, Kousuke; Uosaki, Noriko; Ogata, Hiroaki			Learning Analytics for Supporting Seamless Language Learning using E-book with Ubiquitous Learning System	Seamless learning has been recognized as an effective learning approach across various dimensions including formal and informal learning contexts, individual and social learning, and physical world and cyberspace. With the emergence of seamless learning, majority of the current research focus on realizing a seamless learning environment at school or university. However, the utilization of the col…	1		Cuanti	Japan		2	EDUCATIONAL TECHNOLOGY & SOCIETY			English	Article						Mobile learning; Ubiquitous Learning; Seamless learning; Learning analytics; Ubiquitous learning analytics		[Mouri, Kousuke] Tokyo Univ Agr & Technol, Inst Engn, Tokyo, Japan; [Uosaki, Noriko] Osaka Univ, Ctr Int Educ & Exchange, Osaka, Japan; [Ogata, Hiroaki] Kyoto Univ, Kyoto 3, Japan	Mouri, K (reprint author), Tokyo Univ Agr & Technol, Inst Engn, Tokyo, Japan.	mourikousuke@go.tuat.ac.jp; n.uosaki@gmail.com; hiroaki.ogata@gmail.com			Ministry of Education, Culture, Sports, Science and Technology (MEXT) in Japan [16H06304, 17K12947]	The part of this research work was supported by the Grant in-Aid for Scientific Research No. 16H06304 and No. 17K12947 from the Ministry of Education, Culture, Sports, Science and Technology (MEXT) in Japan.		34	1	1	1	12	NATL TAIWAN NORMAL UNIV, TAIWAN	TAIPEI	129, SEC 1, HEPING E RD, EDUCATION BUILDING, RM 611, TAIPEI, 10644, TAIWAN	1176-3647	1436-4522		EDUC TECHNOL SOC	Educ. Technol. Soc.	APR
J	Wu, PF; Yu, SQ; Wang, D				Wu, Pengfei; Yu, Shengquan; Wang, Dan			Using a Learner-Topic Model for Mining Learner Interests in Open Learning Environments	The present study uses a text data mining approach to automatically discover learner interests in open learning environments. We propose a method to construct learner interests automatically from the combination of learner generated content and their dynamic interactions with other learning resources. We develop a learner-topic model to discover not only the learner's knowledge interests (interes…	1	"college students" https://eric.ed.gov/?id=EJ1176118	Cuanti	China		2	EDUCATIONAL TECHNOLOGY & SOCIETY			English	Article						Open learning environments; Learner interest model; Educational data mining; Learning cell knowledge community; Interaction behaviors; Resource organization	COMMUNITIES	[Wu, Pengfei; Yu, Shengquan; Wang, Dan] Beijing Normal Univ, Fac Educ, Sch Educ Technol, Beijing, Peoples R China; [Wu, Pengfei; Yu, Shengquan; Wang, Dan] Beijing Normal Univ, Adv Innovat Ctr Future Educ, Beijing, Peoples R China; [Wu, Pengfei] Shijiazhuang Univ, Sch Educ, Shijiazhuang, Hebei, Peoples R China	Yu, SQ (reprint author), Beijing Normal Univ, Fac Educ, Sch Educ Technol, Beijing, Peoples R China.; Yu, SQ (reprint author), Beijing Normal Univ, Adv Innovat Ctr Future Educ, Beijing, Peoples R China.	wupengfei_2000@163.com; yusq@bnu.edu.cn; woxinwing@163.com		Yu, Shengquan/0000-0001-6110-6413	project "the Research on Internet plus Educational System", major research subject of philosophy and social science of the ministry of education [16JZD043]	This research is funded by the project "the Research on Internet plus Educational System" (Project No. 16JZD043), major research subject of philosophy and social science of the ministry of education.		29	2	2	6	18	INT FORUM EDUCATIONAL TECHNOLOGY & SOC	PALMERSTON NORTH	INFORMATION SYSTEMS DEPT, MASSEY UNIV, PRIVATE BAG 11-222, PALMERSTON NORTH, 00000, NEW ZEALAND	1436-4522			EDUC TECHNOL SOC	Educ. Technol. Soc.	APR
J	Zou, D; Xie, HR				Zou, Di; Xie, Haoran			Personalized Word-Learning based on Technique Feature Analysis and Learning Analytics	Many studies have highlighted the importance of personalized learning, and most current e-learning systems are able to personalize materials, activities, etc., based on individualized learner-factors. However, none of the extant word-learning systems provides a personalized learning experience that is guided by a comprehensive word learning theory. In this study, we develop such a system based on…	1	"college students" https://eric.ed.gov/?id=EJ1175489	Cuanti	China		2	EDUCATIONAL TECHNOLOGY & SOCIETY			English	Article						Personalized learning; Vocabulary acquisition; Learning analytics; Technique feature analysis; User model	INVOLVEMENT LOAD HYPOTHESIS; VOCABULARY ACQUISITION; EFL STUDENTS; SYSTEM; LANGUAGE; CONTEXT; PERFORMANCE	[Zou, Di] Educ Univ Hong Kong, Dept English Language Educ, Hong Kong, Hong Kong, Peoples R China; [Xie, Haoran] Educ Univ Hong Kong, Dept Math & Informat Technol, Hong Kong, Hong Kong, Peoples R China	Xie, HR (reprint author), Educ Univ Hong Kong, Dept Math & Informat Technol, Hong Kong, Hong Kong, Peoples R China.	dizoudaisy@gmail.com; hrxie2@gmail.com		ZOU, Di/0000-0001-8435-9739; Xie, Haoran/0000-0003-0965-3617	Education University of Hong Kong [RG 54/2017-2018R, RG 63/17-18R]; Hong Kong Polytechnic University [75.8ACD]	This study was fully supported by the Start-Up Research Grant (RG 54/2017-2018R) and the Internal Research Grant (RG 63/17-18R) of The Education University of Hong Kong, and the Dean's Reserve-funded Learning and Teaching Project (75.8ACD), The Hong Kong Polytechnic University.		30	2	2	4	8	INT FORUM EDUCATIONAL TECHNOLOGY & SOC	PALMERSTON NORTH	INFORMATION SYSTEMS DEPT, MASSEY UNIV, PRIVATE BAG 11-222, PALMERSTON NORTH, 00000, NEW ZEALAND	1436-4522			EDUC TECHNOL SOC	Educ. Technol. Soc.	APR
J	Choi, SPM; Lam, SS; Li, KC; Wong, BTM				Choi, Samuel P. M.; Lam, S. S.; Li, Kam Cheong; Wong, Billy T. M.			Learning Analytics at Low Cost: At-risk Student Prediction with Clicker Data and Systematic Proactive Interventions	While learning analytics (LA) practices have been shown to be practical and effective, most of them require a huge amount of data and effort. This paper reports a case study which demonstrates the feasibility of practising LA at a low cost for instructors to identify at-risk students in an undergraduate business quantitative methods course. Instead of using tracking data from a learning managemen…	1		Cuanti	China		2	EDUCATIONAL TECHNOLOGY & SOCIETY			English	Article						Learning analytics; At-risk students; Intervention; Classroom response system; Clicker	CONTEXT; PROGRAM	[Choi, Samuel P. M.; Lam, S. S.] Open Univ Hong Kong, Lee Shau Kee Sch Business & Adm, Kowloon, Hong Kong, Peoples R China; [Li, Kam Cheong; Wong, Billy T. M.] Open Univ Hong Kong, Univ Res Ctr, Kowloon, Hong Kong, Peoples R China	Choi, SPM (reprint author), Open Univ Hong Kong, Lee Shau Kee Sch Business & Adm, Kowloon, Hong Kong, Peoples R China.; Wong, BTM (reprint author), Open Univ Hong Kong, Univ Res Ctr, Kowloon, Hong Kong, Peoples R China.	schoi@ouhk.edu.hk; sslam@ouhk.edu.hk; kcli@ouhk.edu.hk; tamiwong@ouhk.edu.hk	Wong, Billy Tak-Ming/E-9186-2019	Wong, Billy Tak-Ming/0000-0001-6584-4392	Research Grants Council of the Hong Kong Special Administrative Region, China [UGC/IDS16/15]	The work described in this paper was partially supported by a grant from the Research Grants Council of the Hong Kong Special Administrative Region, China (UGC/IDS16/15).		52	3	3	1	10	INT FORUM EDUCATIONAL TECHNOLOGY & SOC	PALMERSTON NORTH	INFORMATION SYSTEMS DEPT, MASSEY UNIV, PRIVATE BAG 11-222, PALMERSTON NORTH, 00000, NEW ZEALAND	1436-4522			EDUC TECHNOL SOC	Educ. Technol. Soc.	APR
J	Holmes, N				Holmes, Naomi			Engaging with assessment: Increasing student engagement through continuous assessment	Student engagement is intrinsically linked to two important metrics in learning: student satisfaction and the quality of the student experience. One of the ways that engagement can be influenced is through careful curriculum design. Using the knowledge that many students are 'assessment-driven', a low-stakes continuous weekly summative e-assessment was introduced to a module. The impact this had …	1	student engagement	Cuanti	UK		2	ACTIVE LEARNING IN HIGHER EDUCATION			English	Article						continuous assessment; learning analytics; student engagement; virtual learning environment	VIRTUAL LEARNING ENVIRONMENTS; HIGHER-EDUCATION; IMPACT; PERFORMANCE; ANALYTICS; SUCCESS	[Holmes, Naomi] Sheffield Hallam Univ, Dept Nat & Built Environm, City Campus,Howard St, Sheffield S1 1WB, S Yorkshire, England	Holmes, N (reprint author), Sheffield Hallam Univ, Dept Nat & Built Environm, City Campus,Howard St, Sheffield S1 1WB, S Yorkshire, England.	n.holmes@shu.ac.uk						56	2	2	7	33	SAGE PUBLICATIONS INC	THOUSAND OAKS	2455 TELLER RD, THOUSAND OAKS, CA 91320 USA	1469-7874	1741-2625		ACT LEARN HIGH EDUC	Act. Learn. High. Educ.	MAR
J	Mittelmeier, J; Rienties, B; Tempelaar, D; Hillaire, G; Whitelock, D				Mittelmeier, Jenna; Rienties, Bart; Tempelaar, Dirk; Hillaire, Garron; Whitelock, Denise			The influence of internationalised versus local content on online intercultural collaboration in groups: A randomised control trial study in a statistics course	Computer-supported collaborative learning (CSCL) has been highlighted as a beneficial learning experience for students in blended and online settings. In highly diverse and international contexts, CSCL also allows students the opportunity to encounter new ideas and values from peers with different backgrounds. However, previous research has highlighted that there are wide variations in student pa…	1		Cuanti	UK	Netherlands	2	COMPUTERS & EDUCATION			English	Article						Cooperative/collaborative learning; Cross-cultural projects; Improving classroom teaching; Interactive learning environments	HIGHER-EDUCATION; GROUP WORK; CULTURAL DIMENSIONS; LEARNING ANALYTICS; STUDENTS; PARTICIPATION; PERFORMANCE; CURRICULUM; IMPACT; PERCEPTIONS	[Mittelmeier, Jenna; Rienties, Bart; Hillaire, Garron; Whitelock, Denise] Open Univ, Inst Educ Technol, Walton Hall, Milton Keynes MK5 8EY, Bucks, England; [Tempelaar, Dirk] Maastricht Univ, Sch Business & Econ, POB 616, NL-6200 MD Maastricht, Netherlands	Mittelmeier, J (reprint author), Open Univ, Inst Educ Technol, Walton Hall, Milton Keynes MK5 8EY, Bucks, England.	jenna.mittelmeier@open.ac.uk; bart.rienties@open.ac.uk; d.tempelaar@maastrichtuniversity.nl; garron.hillaire@open.ac.uk; denise.whitelock@open.ac.uk		Mittelmeier, Jenna/0000-0002-6037-822X; Rienties, Bart/0000-0003-3749-9629; Hillaire, Garron/0000-0001-8176-7737; Tempelaar, Dirk/0000-0001-8156-4614				71	2	2	6	26	PERGAMON-ELSEVIER SCIENCE LTD	OXFORD	THE BOULEVARD, LANGFORD LANE, KIDLINGTON, OXFORD OX5 1GB, ENGLAND	0360-1315	1873-782X		COMPUT EDUC	Comput. Educ.	MAR
J	Saqr, M; Fors, U; Tedre, M				Saqr, Mohammed; Fors, Uno; Tedre, Matti			How the study of online collaborative learning can guide teachers and predict students' performance in a medical course	Background: Collaborative learning facilitates reflection, diversifies understanding and stimulates skills of critical and higher-order thinking. Although the benefits of collaborative learning have long been recognized, it is still rarely studied by social network analysis (SNA) in medical education, and the relationship of parameters that can be obtained via SNA with students' performance remai…	1		Cuanti	Saudi Arabia	Sweden;Finland	2	BMC MEDICAL EDUCATION			English	Article						Collaborative learning; E-learning; Social network analysis; Computer-supported collaborative learning; Blended learning; Clinical; Case discussions; Learning analytics	SOCIAL NETWORK ANALYSIS; PARTICIPATION	[Saqr, Mohammed] Qassim Univ, Coll Med, POB 6655, Qasim 51452, Saudi Arabia; [Saqr, Mohammed; Fors, Uno] Stockholm Univ, DSV, Dept Comp & Syst Sci, Borgarfjordsgatan 12,POB 7003, SE-16407 Kista, Sweden; [Tedre, Matti] Univ Eastern Finland, Sch Comp, POB 111, Joensuu, Finland	Saqr, M (reprint author), Qassim Univ, Coll Med, POB 6655, Qasim 51452, Saudi Arabia.; Saqr, M (reprint author), Stockholm Univ, DSV, Dept Comp & Syst Sci, Borgarfjordsgatan 12,POB 7003, SE-16407 Kista, Sweden.	Saqr@qumed.edu.sa		Saqr, Mohammed/0000-0001-5881-3109				62	4	4	4	22	BMC	LONDON	CAMPUS, 4 CRINAN ST, LONDON N1 9XW, ENGLAND	1472-6920			BMC MED EDUC	BMC Med. Educ.	2006-02-01
J	Allert, H; Asmussen, M; Richter, C				Allert, Heidrun; Asmussen, Michael; Richter, Christoph			Forms of Subjectivization and Uncertainty in the Use of Data-Driven Educational Technologies - a practice-theoretical position	This article aims to conceptualize socio-technical systems as social practices. Artefacts are framed as epistemic objects and productive things which are constitutively entangled with human actors in social practices. As technology does not determine use, practices are performative, unpredictably open and generate phenomena and questions which cannot be derived from prior analyses and theory. Bas…	3-0	crítica	Teórico	Germany		0	ZEITSCHRIFT FUR ERZIEHUNGSWISSENSCHAFT			German	Article						Algorithms; Data; Digitality; Social practices; Subjectivization		[Allert, Heidrun; Asmussen, Michael; Richter, Christoph] Christian Albrechts Univ Kiel, Inst Padag, Abt Medienpadag Bildungsinformat, Olshausenstr 75, D-24098 Kiel, Germany	Asmussen, M (reprint author), Christian Albrechts Univ Kiel, Inst Padag, Abt Medienpadag Bildungsinformat, Olshausenstr 75, D-24098 Kiel, Germany.	allert@paedagogik.uni-kiel.de; asmussen@paedagogik.uni-kiel.de; richter@paedagogik.uni-kiel.de						42	1	1	0	1	VS VERLAG SOZIALWISSENSCHAFTEN-GWV FACHVERLAGE GMBH	WIESBADEN	ABRAHAM-LINCOLN-STR 46, 65189 WIESBADEN, GERMANY	1434-663X	1862-5215		Z ERZIEHWISS	Z. Erziehwiss.	FEB
J	AlJarrah, A; Thomas, MK; Shehab, M				AlJarrah, Abeer; Thomas, Michael K.; Shehab, Mohamed			Investigating temporal access in a flipped classroom: procrastination persists	This paper reports on a study that examines the learning behaviors and characteristics of students in a mobile applications computer programming class that adopted a "flipped" learning style. By harvesting learning analytics data from a learning management system, we created visualizations of work intensity to explore temporal patterns of students' behavior and then correlate them with the studen…	1		Cuanti	USA		2	INTERNATIONAL JOURNAL OF EDUCATIONAL TECHNOLOGY IN HIGHER EDUCATION			English	Article						Flipped course; Computer science instruction; Learning; Moodle; Visualization; Mobile application development education; Learning analytics; Learning with video; Procrastination	ACADEMIC PROCRASTINATION; INTERACTION PATTERNS; MOTIVATION; STUDENTS; PREDICTORS; LMS; ACHIEVEMENT; PERFORMANCE; IMPACT	[AlJarrah, Abeer; Shehab, Mohamed] Univ North Carolina Charlotte, 9201 Univ City Blvd, Charlotte, NC 28223 USA; [Thomas, Michael K.] Univ Illinois, 3533 ETMSW,MC 147 1040 W Harrison St, Chicago, IL 60607 USA	AlJarrah, A (reprint author), Univ North Carolina Charlotte, 9201 Univ City Blvd, Charlotte, NC 28223 USA.	aaljarra@uncc.edu						41	0	0	4	23	SPRINGEROPEN	LONDON	CAMPUS, 4 CRINAN ST, LONDON, N1 9XW, ENGLAND	2365-9440			INT J EDUC TECHNOL H	Int. J. Educ. Technol. High. Educ.	JAN 9
J	Lin, WJ; Xu, XF; Dell'Anna, F				Lin, Wenjun; Xu, Xuefu; Dell'Anna, Francesco			The impact of economic plans on the Chinese education system: machine learning approach	This paper investigates the effects of Chinese economic plans on the academic education system. To quantitatively illustrate the outcomes of investment plans on the Chinese contemporarily society the conducted study proposes a mathematical model for the employability of graduated students. The proposed technique consists in an averaging inter-model ensemble of several neural networks trained on a…	1	empleabilidad	Cuanti	China		3	CADMO			English	Article						planned economic growth; Chinese education system; employability analysis; supervised machine learning; inter-model ensemble	EMPLOYABILITY	[Lin, Wenjun] Chongqing Technol & Business Univ, Inst Xi Jinping Thought Socialism Chinese Charact, Chongqing 400067, Peoples R China; [Xu, Xuefu] Southwest Univ, Fac Educ, Chongqing 400715, Peoples R China; [Dell'Anna, Francesco] CTBU, 19 Xuefu Ave, Chongqing 400067, Peoples R China	Lin, WJ (reprint author), Chongqing Technol & Business Univ, Inst Xi Jinping Thought Socialism Chinese Charact, Chongqing 400067, Peoples R China.	237366199@qq.com; 1324530299@qq.com; francescodellanna@email.ctbu.edu.cn			Chongqing Research Center of the Theory of Socialism with Chinese Characteristics [ctbusjd30]	The present work is funded by the Chongqing Research Center of the Theory of Socialism with Chinese Characteristics, with the special topic titled"Guiding the Development and Research of Higher Education with the Spirit of the 19th National Congress of the Communist Party of China" (Grant No. ctbusjd30), 2017.		17	0	0	3	3	FRANCO ANGELI	MILAN	VIALE MONZA 106, 20127 MILAN, ITALY	1122-5165	1972-5019		CADMO	Cadmo
J	Rienties, B; Lewis, T; McFarlane, R; Nguyen, Q; Toetenel, L				Rienties, Bart; Lewis, Tim; McFarlane, Ruth; Quan Nguyen; Toetenel, Lisette			Analytics in online and offline language learning environments: the role of learning design to understand student online engagement	Language education has a rich history of research and scholarship focusing on the effectiveness of learning activities and the impact these have on student behaviour and outcomes. One of the basic assumptions in foreign language pedagogy and CALL in particular is that learners want to be able to communicate effectively with native speakers of their chosen language. Combining principles of learnin…	1		Cuanti	UK	Switzerland	2	COMPUTER ASSISTED LANGUAGE LEARNING			English	Article						Language learning; learning design; learning analytics	SYSTEMS; SATISFACTION; SUPPORT; IMPACT; RICH	[Rienties, Bart; McFarlane, Ruth; Quan Nguyen] Open Univ UK, Inst Educ Technol, Milton Keynes, Bucks, England; [Lewis, Tim] Open Univ UK, Fac Wellbeing Educ & Language Studies, Milton Keynes, Bucks, England; [Toetenel, Lisette] Bank Julius Baer & Co, Zurich, Switzerland	Rienties, B (reprint author), Open Univ UK, Inst Educ Technol, Milton Keynes, Bucks, England.	bart.rienties@open.ac.uk		Rienties, Bart/0000-0003-3749-9629; Lewis, Tim/0000-0002-4528-1227	Leverhulme Trust	Leverhulme Trust The work by Quan Nguyen was funded by the Leverhulme Trust Research Project Grant Open World Learning.		50	2	2	10	26	ROUTLEDGE JOURNALS, TAYLOR & FRANCIS LTD	ABINGDON	2-4 PARK SQUARE, MILTON PARK, ABINGDON OX14 4RN, OXON, ENGLAND	0958-8221	1744-3210		COMPUT ASSIST LANG L	Comput. Assist. Lang. Learn.
J	Zheng, YF; Xu, C; Li, YY; Su, Y				Zheng, Yafeng; Xu, Chang; Li, Yanyan; Su, You			Measuring and Visualizing Group Knowledge Elaboration in Online Collaborative Discussions	Knowledge elaboration plays a critical role in promoting knowledge acquisition and facilitating the retention of target knowledge in online collaborative discussions. Adopting a key-term-based automated analysis approach, we proposed an indicator framework to measure the level of knowledge elaboration in terms of coverage, activation, and equitability. An interactive web-based tool was developed …	1	2nd year undergrads	Cuanti	China		1	EDUCATIONAL TECHNOLOGY & SOCIETY			English	Article						Knowledge elaboration; Collaborative learning; Online collaborative discussions; Visualization	LEARNING ANALYTICS; STUDENTS; MODEL; ACQUISITION; FRAMEWORK	[Zheng, Yafeng; Xu, Chang; Li, Yanyan; Su, You] Beijing Normal Univ, Smart Learning Inst, Sch Educ Technol, Beijing, Peoples R China; [Zheng, Yafeng] Henan Univ Econ & Law, Sch Comp & Informat Engn, Zhengzhou, Henan, Peoples R China	Li, YY (reprint author), Beijing Normal Univ, Smart Learning Inst, Sch Educ Technol, Beijing, Peoples R China.	zlzyf@126.com; merryxc_1991@163.com; liyy@bnu.edu.cn; suyou@bupt.edu.cn			National Social Science Foundation of China [BCA170077]	This research work is supported by the National Social Science Foundation of China "A big-data-based empirical study on analysis, evaluation and intervention in CSCL" (NO: BCA170077).		43	0	0	1	17	NATL TAIWAN NORMAL UNIV, TAIWAN	TAIPEI	129, SEC 1, HEPING E RD, EDUCATION BUILDING, RM 611, TAIPEI, 10644, TAIWAN	1436-4522			EDUC TECHNOL SOC	Educ. Technol. Soc.	JAN
J	Estevez-Ayres, I; Fisteus, JA; Uguina-Gadella, L; Alario-Hoyos, C; Delgado-Kloos, C				Estevez-Ayres, Iria; Arias Fisteus, Jesus; Uguina-Gadella, Lucia; Alario-Hoyos, Carlos; Delgado-Kloos, Carlos			Uncovering Flipped-Classroom Problems at an Engineering Course on Systems Architecture Through Data-Driven Learning Design	Flipped classroom is a student-centered methodology that can help engineering students to acquire the cross-curricular skills demanded by society. However, its effectiveness relies on the commitment of both instructors and students. In particular, this strategy requires students to work on a number of proposed activities before face-to-face classes. Then, in order to follow the most appropriate p…	1		Cuanti	Spain		2	INTERNATIONAL JOURNAL OF ENGINEERING EDUCATION			English	Article						flipped learning; engineering education; learning analytics; learning design; challenges	PERFORMANCE	[Estevez-Ayres, Iria; Arias Fisteus, Jesus; Uguina-Gadella, Lucia; Alario-Hoyos, Carlos; Delgado-Kloos, Carlos] Univ Carlos III Madrid, Dept Ingn Telemat, Avda Univ 30, Leganes 29811, Madrid, Spain; [Uguina-Gadella, Lucia] IMDEA Networks Inst, Av Mar Mediterraneo 22, Leganes 28918, Madrid, Spain	Estevez-Ayres, I (reprint author), Univ Carlos III Madrid, Dept Ingn Telemat, Avda Univ 30, Leganes 29811, Madrid, Spain.	ayres@it.uc3m.es; jaf@it.uc3m.es; lucia.uguina@imdea.org; calario@it.uc3m.es; cdk@it.uc3m.es	Estevez-Ayres, Iria/G-4730-2011	Estevez-Ayres, Iria/0000-0002-1047-5398	Madrid Regional Government (Comunidad de Madrid), through the eMadrid Network [S2013/ICE-2715]; Spanish Ministry of Competitiveness and Economy [TIN2014-53199-C3-1-R, TIN2016-77158-C4-1-R, TIN2015-71669-REDT]; European Commission [561533-EPP-1-2015-1-ESEPPKA2-CBHE-JP, 562080-EPP-1-2015-1-BEEPPKA3-PI-FORWARD, 2015-1-EL01-KA203-014033, 574212-EPP-1-2016-1-NL-EPPKA2-CBHE-JP]	This work was partially funded by: the Madrid Regional Government (Comunidad de Madrid), through the eMadrid Network (S2013/ICE-2715); by the Spanish Ministry of Competitiveness and Economy, through projects RESET (TIN2014-53199-C3-1-R) and AUDACity (TIN2016-77158-C4-1-R) and through the thematic network of excellence, SNOLA (TIN2015-71669-REDT); and by the European Commission, through Erasmus+ p…		49	0	0	5	8	TEMPUS PUBLICATIONS	DURRUS, BANTRY	IJEE , ROSSMORE,, DURRUS, BANTRY, COUNTY CORK 00000, IRELAND	0949-149X			INT J ENG EDUC	Int. J. Eng. Educ
J	Daouas, T; Lejmi, H				Daouas, Thouraya; Lejmi, Hanen			Emotions recognition in an intelligent elearning environment	For the purpose of improving the quality in Elearning process and overcoming the limitations of the current online educational environments, we propose to take into consideration the emotional states of students during Elearning sessions. Our objective is to ensure the ability of emotional intelligence: Emotion Recognition, in an eLearning environment. Thus, we present an architecture of Emotiona…	1		Cuanti	Tunisia		2	INTERACTIVE LEARNING ENVIRONMENTS			English	Article						Bayesian Network; Elearning; emotional intelligence; emotion recognition; machine learning	MOTIVATION	[Daouas, Thouraya] IHEC, Inst Higher Commercial Studies Carthage, Lab EcStra, Victor Hugo St, Carthage Presidence 2016, Tunisia; [Lejmi, Hanen] ISG, Higher Inst Management Tunis, Comp Sci Appl Management Dept, Tunis, Tunisia	Daouas, T (reprint author), IHEC, Inst Higher Commercial Studies Carthage, Lab EcStra, Victor Hugo St, Carthage Presidence 2016, Tunisia.	thouraya.daouas@ihec.rnu.tn		Lejmi-Riahi, Hanen/0000-0002-3409-1225; Daouas, Thouraya/0000-0002-6469-246X				29	1	1	5	9	ROUTLEDGE JOURNALS, TAYLOR & FRANCIS LTD	ABINGDON	2-4 PARK SQUARE, MILTON PARK, ABINGDON OX14 4RN, OXON, ENGLAND	1049-4820	1744-5191		INTERACT LEARN ENVIR	Interact. Learn. Environ.
J	Canche, MSG				Gonzalez Canche, Manuel S.			Nearby College Enrollment and Geographical Skills Mismatch: (Re)conceptualizing Student Out-Migration in the American Higher Education System	Student out-migration is a well-studied topic covering more than 40 years of research. This literature has typically equated student out-migration to out-of-state enrollment and has classified all college attendance taking place in students' state of residence as in-state enrollment. This study argues that failing to capture students' out-migration within their states of residence may overestimat…	1		Cuanti	USA		3	JOURNAL OF HIGHER EDUCATION			English	Article						Academic outcomes; college choice heterogeneity; degree attainment and success; geographical information systems and data visualization; geographical network analysis; geographical skills mismatch and undermatch; nearby college enrollment; student load debt; quasiexperimental analysis and propensity score weighting with machine-learning boosted models to reduce overfitting	UNITED-STATES; COMMUNITY-COLLEGE; CAUSAL INFERENCE; PROPENSITY SCORE; US; STRATIFICATION; DETERMINANTS; DECISIONS; BENEFITS; TUITION	[Gonzalez Canche, Manuel S.] Univ Penn, Higher Educ Div, Philadelphia, PA 19104 USA	Canche, MSG (reprint author), Univ Penn, Higher Educ Div, Philadelphia, PA 19104 USA.	msgc@upenn.edu			American Education Research Association/National Science Foundation [DRL-0941014]	This research was supported by a grant from the American Education Research Association/National Science Foundation (Grant #DRL-0941014). The opinions reflect those of the author and do not necessarily reflect those of the granting agencies.		74	0	0	2	5	ROUTLEDGE JOURNALS, TAYLOR & FRANCIS LTD	ABINGDON	2-4 PARK SQUARE, MILTON PARK, ABINGDON OX14 4RN, OXON, ENGLAND	0022-1546	1538-4640		J HIGH EDUC	J. High. Educ.
J	Boscardin, C; Fergus, KB; Hellevig, B; Hauer, KE				Boscardin, Christy; Fergus, Kirkpatrick B.; Hellevig, Bonnie; Hauer, Karen E.			Twelve tips to promote successful development of a learner performance dashboard within a medical education program	Easily accessible and interpretable performance data constitute critical feedback for learners that facilitate informed self-assessment and learning planning. To provide this feedback, there has been a proliferation of educational dashboards in recent years. An educational (learner) dashboard systematically delivers timely and continuous feedback on performance and can provide easily visualized a…	6-HE	how to LA	Teórico	USA		1	MEDICAL TEACHER			English	Article							ANALYTICS; FRAMEWORK; FEEDBACK; ACCURACY	[Boscardin, Christy; Fergus, Kirkpatrick B.; Hellevig, Bonnie; Hauer, Karen E.] UCSF Med, San Francisco, CA USA	Boscardin, C (reprint author), UCSF Off Med Educ, Dept Med, Box 0710,533 Parnassus Ave,Suite U-80, San Francisco, CA 94143 USA.	christy.boscardin@ucsf.edu		Fergus, Kirkpatrick/0000-0002-3559-1109				28	6	6	2	5	TAYLOR & FRANCIS LTD	ABINGDON	2-4 PARK SQUARE, MILTON PARK, ABINGDON OR14 4RN, OXON, ENGLAND	0142-159X	1466-187X		MED TEACH	Med. Teach.
J	Sein-Echaluce, ML; Fidalgo-Blanco, A; Esteban-Escano, J; Garcia-Penalvo, FJ; Conde, MA				Luisa Sein-Echaluce, Maria; Fidalgo-Blanco, Angel; Esteban-Escano, Javier; Garcia-Penalvo, Francisco J.; Angel Conde, Miguel			Using Learning Analytics to Detect Authentic Leadership Characteristics in Engineering Students	Previous research has shown that teamwork between students underpins the communication interactions among team members, and these interactions are underscored in the work environment, job quality, work outcome and, of course, grades. Analysing the interactions among the members of a team using a learning analytics system allows for a formative evaluation that indicates the progress of each team m…	1		No descarga	Spain		2	INTERNATIONAL JOURNAL OF ENGINEERING EDUCATION			English	Article						authentic leadership; teamwork; learning analytics; flip teaching	VALIDATION	[Luisa Sein-Echaluce, Maria] Univ Zaragoza, Dept Appl Math, Campus Rio Ebro,Calle Maria Luna 3, Zaragoza 50018, Spain; [Fidalgo-Blanco, Angel] Tech Univ Madrid, LITI, Calle Rios Rosas 21, Madrid 28003, Spain; [Esteban-Escano, Javier] Univ Zaragoza EUPLA, Dept Elect Engn & Commun, Calle Mayor S-N, Almunia Dona Godina 50100, Spain; [Garcia-Penalvo, Francisco J.] Univ Salamanca, Fac Sci, GRIAL Res G…	Sein-Echaluce, ML (reprint author), Univ Zaragoza, Dept Appl Math, Campus Rio Ebro,Calle Maria Luna 3, Zaragoza 50018, Spain.	mlsein@unizar.es; angel.fidalgo@upm.es; javeste@unizar.es; fgarcia@usal.es; miguel.conde@unileon.es	Conde, Miguel Angel/L-3882-2014; GARCIA-PENALVO, Francisco Jose/D-5445-2013	Conde, Miguel Angel/0000-0001-5881-7775; GARCIA-PENALVO, Francisco Jose/0000-0001-9987-5584	Government of Aragon; European Social Fund; Ministry of Education of the Region of Castilla-Leon; Educational Innovation Service of the Technical University of Madrid; Spanish Government Ministry of Economy and Competitiveness throughout the DEFINES project [TIN2016-80172-R]	We thank the Government of Aragon, the European Social Fund, the Ministry of Education of the Region of Castilla-Leon and the Educational Innovation Service of the Technical University of Madrid for their support. We also thank the research groups LITI (http://www.liti.es), GIDTIC (http://gidtic.com) and GRIAL(http://grial.usal.es). This work has been partially funded by the Spanish Government Mi…		49	2	2	3	4	TEMPUS PUBLICATIONS	DURRUS, BANTRY	IJEE , ROSSMORE,, DURRUS, BANTRY, COUNTY CORK 00000, IRELAND	0949-149X			INT J ENG EDUC	Int. J. Eng. Educ
J	Lacave, C; Molina, AI				Lacave, Carmen; Molina, Ana I.			Using Bayesian Networks for Learning Analytics in Engineering Education: A Case Study on Computer Science Dropout at UCLM	Student dropout in Engineering Education is an important problem which has been studied from different perspectives and using different techniques. This manuscript describes the methodology used to address this question in the context of learning analytics, using Bayesian networks because they provide adequate methods for the representation, interpretation and contextualization of data. The propo…	1		Cuanti	Spain		2	INTERNATIONAL JOURNAL OF ENGINEERING EDUCATION			English	Article						Learning analytics; Bayesian networks; Engineering dropout	STUDENTS PERFORMANCE; UNCERTAINTY; COMBINATION; PREDICTION; KNOWLEDGE; INFERENCE; MODEL; STATE	[Lacave, Carmen; Molina, Ana I.] UCLM, Escuela Super Informat, Dept Tecnol & Sistemas Informac, Paseo Univ S-N, Ciudad Real 13071, Spain	Lacave, C (reprint author), UCLM, Escuela Super Informat, Dept Tecnol & Sistemas Informac, Paseo Univ S-N, Ciudad Real 13071, Spain.	carmen.lacave@uclm.es; anaisabel.molina@uclm.es	Molina, Ana I/M-1392-2014	Molina, Ana I/0000-0002-3449-2539	Spanish Ministry of Economy and Competitiveness [TIN2015-66731-C2-2-R]; Government of the Junta de Comunidades de Castilla-La Mancha [PPII-2014-021-P]	This work was supported in part by the Spanish Ministry of Economy and Competitiveness under Grant TIN2015-66731-C2-2-R and in part by the Government of the Junta de Comunidades de Castilla-La Mancha under Grant PPII-2014-021-P. Authors would like to thank Dr. Serafin Moral for his invaluable help with learning algorithms and model validation with Elvira program.		89	1	1	1	3	TEMPUS PUBLICATIONS	DURRUS, BANTRY	IJEE , ROSSMORE,, DURRUS, BANTRY, COUNTY CORK 00000, IRELAND	0949-149X			INT J ENG EDUC	Int. J. Eng. Educ
J	Lopez, SLS; Redondo, RPD; Vilas, AF				Sanchez Lopez, Sheila Lucero; Diaz Redondo, Rebeca P.; Fernandez Vilas, Ana			Predicting Students' Grade Based on Social and Content Interactions	Predicting students' grades is an interesting task that may be tackled using different information, like the students' learning background or their previous and current performance. However, and with the widely use of the e-learning platforms, the interaction of the students with the platforms constitutes a dynamic, huge, objective and reliable data source. Assuming these interactions reflect the…	1		Cuanti	Spain		2	INTERNATIONAL JOURNAL OF ENGINEERING EDUCATION			English	Article						educational data mining; learning analytics; e-learning; engineering education; multiple linear regression	PERFORMANCE; ONLINE; PARTICIPATION; SUCCESS	[Sanchez Lopez, Sheila Lucero; Diaz Redondo, Rebeca P.; Fernandez Vilas, Ana] Univ Vigo, Sch Telecommun Engn, I&C Lab, AtlantTIC Res Ctr, Vigo 36310, Spain	Lopez, SLS (reprint author), Univ Vigo, Sch Telecommun Engn, I&C Lab, AtlantTIC Res Ctr, Vigo 36310, Spain.	sheila.lucero@det.uvigo.es; rebeca@det.uvigo.es; avilas@det.uvigo.es			European Regional Development Fund (ERDF); Galician Regional Government under Atlantic Research Center for Information and Communication Technologies (AtlantTIC); Spanish Ministry of Economy and Competitiveness [TEC2014-54335-C4-3-R, TEC2017-84197-C4-2-R]; EUROINKANET [551985-EM-1-2014-1-UK-ERA MUNDUS-EMA21]; e-Learning service of the University of Vigo	This work is funded by the European Regional Development Fund (ERDF) and the Galician Regional Government under the agreement of funding the Atlantic Research Center for Information and Communication Technologies (AtlantTIC); the Spanish Ministry of Economy and Competitiveness under the National Science Program (TEC2014-54335-C4-3-R, TEC2017-84197-C4-2-R) and the EUROINKANET (551985-EM-1-2014-1-U…		31	0	0	0	2	TEMPUS PUBLICATIONS	DURRUS, BANTRY	IJEE , ROSSMORE,, DURRUS, BANTRY, COUNTY CORK 00000, IRELAND	0949-149X			INT J ENG EDUC	Int. J. Eng. Educ
J	Menchaca, I; Guenaga, M; Solabarrieta, J				Menchaca, Iratxe; Guenaga, Mariluz; Solabarrieta, Josu			Learning Analytics for Formative Assessment in Engineering Education	The development of skills in the engineering education is one of the issues that generate greater interest at present. Thanks to Learning Analytics, we found an excellent opportunity to offer a quality competence assessment of our engineering students. Research in Learning Analytics currently focuses on applying these techniques to find out how the student learns and to improve teaching/learning …	1		No descarga	Spain		2	INTERNATIONAL JOURNAL OF ENGINEERING EDUCATION			English	Article						learning analytics; project management; formative assessment; competence assessment; engineering education; self-regulated learning		[Menchaca, Iratxe; Guenaga, Mariluz; Solabarrieta, Josu] Univ Deusto, Av Univ 24, Bilbao 48007, Spain	Menchaca, I (reprint author), Univ Deusto, Av Univ 24, Bilbao 48007, Spain.	iratxe.mentxaka@deusto.es; mlguenaga@deusto.es; josu.solabarrieta@deusto.es	Gomez, Maria Luz Guenaga/C-6451-2013	Gomez, Maria Luz Guenaga/0000-0002-0311-2150; Solabarrieta, Josu/0000-0002-8350-6300				45	1	1	4	6	TEMPUS PUBLICATIONS	DURRUS, BANTRY	IJEE , ROSSMORE,, DURRUS, BANTRY, COUNTY CORK 00000, IRELAND	0949-149X			INT J ENG EDUC	Int. J. Eng. Educ
J	Fernandez-Robles, L; Alaiz-Moreton, H; Alfonso-Cendon, J; Castejon-Limas, M; Panizo-Alonso, L				Fernandez-Robles, Laura; Alaiz-Moreton, Hector; Alfonso-Cendon, Javier; Castejon-Limas, Manuel; Panizo-Alonso, Luis			Learning Process Analysis using Machine Learning Techniques	This paper presents a method to evaluate the learning-teaching process using machine learning techniques and the conclusions drawn in an experience on eight courses of very diverse fields. The method is based on data visualization supported by multidimensional scaling. Students' learning behavior can be visually interpreted from the graphical results obtained with this methodology. This proposal …	1		Cuanti	Spain		2	INTERNATIONAL JOURNAL OF ENGINEERING EDUCATION			English	Article						machine learning; classification; constructivism; Moodle	HIGHER-EDUCATION; STUDENTS	[Fernandez-Robles, Laura; Alfonso-Cendon, Javier; Castejon-Limas, Manuel; Panizo-Alonso, Luis] Univ Leon, Dept Mech Informat & Aerosp Engn, Campus Univ Vegazana, E-24071 Leon, Spain; [Alaiz-Moreton, Hector] Univ Leon, Dept Elect Syst & Automat, Campus Univ Vegazana, E-24071 Leon, Spain	Fernandez-Robles, L (reprint author), Univ Leon, Dept Mech Informat & Aerosp Engn, Campus Univ Vegazana, E-24071 Leon, Spain.	l.fernandez@unileon.es; hector.moreton@unileon.es; javier.alfonso@unileon.es; manuel.castejon@unileon.es; luis.panizo@unileon.es	Limas, Manuel Castejon/S-2356-2019	Limas, Manuel Castejon/0000-0002-5152-4555; Alfonso, Javier/0000-0001-7202-4659				22	1	1	2	6	TEMPUS PUBLICATIONS	DURRUS, BANTRY	IJEE , ROSSMORE,, DURRUS, BANTRY, COUNTY CORK 00000, IRELAND	0949-149X			INT J ENG EDUC	Int. J. Eng. Educ
J	Amo, D; Alier, M; Casan, MJ				Amo, Daniel; Alier, Marc; Jose Casan, Maria			The Student's Progress Snapshot a Hybrid Text and Visual Learning Analytics Dashboard	In recent years, virtual learning environments, laptops, tablets and mobile devices have been introduced in the classroom. These technologies start a snowball effect: the old tools teachers used to fathom the students' learning progress, since so much happens online, are not enough. Thus, the need for new tools to analyse the students' activity on the online learning environments arises. The fiel…	1		Cuanti	Spain		2	INTERNATIONAL JOURNAL OF ENGINEERING EDUCATION			English	Article						learning analytics; learning management systems; virtual learning environments; moodle; student interactions		[Amo, Daniel] Univ Ramon Llull, Barcelona 08022, Catalonia, Spain; [Alier, Marc; Jose Casan, Maria] Univ Politecn Cataluna, UPC Campus Nord,Ed Omega,Jordi Girona 1-3, ES-08034 Barcelona, Spain	Amo, D (reprint author), Univ Ramon Llull, Barcelona 08022, Catalonia, Spain.	damo@salleurl.edu; ludo@essi.upc.edu; mjcasany@essi.upc.edu						19	2	2	2	3	TEMPUS PUBLICATIONS	DURRUS, BANTRY	IJEE , ROSSMORE,, DURRUS, BANTRY, COUNTY CORK 00000, IRELAND	0949-149X			INT J ENG EDUC	Int. J. Eng. Educ
J	Villamane, M; Alvarez, A; Larranaga, M				Villamane, Mikel; Alvarez, Ainhoa; Larranaga, Mikel			EvalVis: Enriching Formative Assessment with Visual Learning Analytics	The implementation of the Bologna Process has introduced continuous assessment processes, primarily formative assessment, in many Spanish universities. In such kind of scenarios, rubrics provide many benefits that can remarkably be improved using Visual Learning Analytics techniques. This paper presents EvalVis, a system that enhances feedback based on rubric assessment and visual learning analyt…	1		Cuanti	Spain		2	INTERNATIONAL JOURNAL OF ENGINEERING EDUCATION			English	Article						formative-assessment; visual learning analytics; rubrics; open learner models	SELF-ASSESSMENT; RUBRICS; EFFICACY; STUDENT; SYSTEMS; MODEL	[Villamane, Mikel] Univ Basque Country, UPV EHU, Fac Engn Bilbao, Bilbao, Spain; [Alvarez, Ainhoa; Larranaga, Mikel] Univ Basque Country, UPV EHU, Fac Engn Vitoria Gasteiz, Vitoria, Spain	Villamane, M (reprint author), Univ Basque Country, UPV EHU, Fac Engn Bilbao, Bilbao, Spain.	mikel.v@ehu.eus; ainhoa.alvarez@ehu.eus; mikel.larranaga@ehu.eus	Larranaga Olagaray, Mikel/K-4323-2014; Alvarez, Ainhoa/L-4930-2014	Larranaga Olagaray, Mikel/0000-0001-9727-1197; Alvarez, Ainhoa/0000-0003-0735-5958	Basque Government [IT980-16]; University of the Basque Country UPV/EHU [EHUA16_22]	This work is supported by the Basque Government (IT980-16) and the University of the Basque Country UPV/EHU (EHUA16_22).		35	0	0	0	0	TEMPUS PUBLICATIONS	DURRUS, BANTRY	IJEE , ROSSMORE,, DURRUS, BANTRY, COUNTY CORK 00000, IRELAND	0949-149X			INT J ENG EDUC	Int. J. Eng. Educ
J	Langan, AM; Harris, WE; Barrett, N; Hamshire, C; Wibberley, C				Langan, A. M.; Harris, W. E.; Barrett, N.; Hamshire, C.; Wibberley, C.			Benchmarking factor selection and sensitivity: a case study with nursing courses	There is an increasing requirement in higher education (HE) worldwide to deliver excellence. Benchmarking is widely used for this purpose, but methodological approaches to the creation of benchmark metrics vary greatly. Approaches require selection of factors for inclusion and subsequent calculation of benchmarks for comparison. We describe an approach using machine learning to select input facto…	1		Cuanti	UK		2	STUDIES IN HIGHER EDUCATION			English	Article						Metric benchmarks; machine learning; RandomForest; factor selection; sensitivity	PERFORMANCE-MEASUREMENT SYSTEMS; HIGHER-EDUCATION; REGRESSION; CLASSIFICATION; INDICATORS; STUDENTS; HEALTH; POLICY	[Langan, A. M.; Harris, W. E.] Manchester Metropolitan Univ, Sch Sci & Engn, Chester St, Manchester M1 5GD, Lancs, England; [Barrett, N.] Manchester Metropolitan Univ, Strateg Planning & Management Informat, Manchester, Lancs, England; [Hamshire, C.; Wibberley, C.] Manchester Metropolitan Univ, Fac Hlth Psychol & Social Care, Manchester, Lancs, England	Langan, AM (reprint author), Manchester Metropolitan Univ, Sch Sci & Engn, Chester St, Manchester M1 5GD, Lancs, England.	m.langan@mmu.ac.uk	Wibberley, Christopher/I-7130-2019	Wibberley, Christopher/0000-0002-2037-6588	Health Education England	This work was supported by the Health Education England.		35	0	0	0	2	ROUTLEDGE JOURNALS, TAYLOR & FRANCIS LTD	ABINGDON	2-4 PARK SQUARE, MILTON PARK, ABINGDON OX14 4RN, OXON, ENGLAND	0307-5079	1470-174X		STUD HIGH EDUC	Stud. High. Educ.
J	Tang, HT; Xing, WL; Pei, B				Tang, Hengtao; Xing, Wanli; Pei, Bo			Exploring the temporal dimension of forum participation in MOOCs	Discussion forums are increasingly central to massive open online courses (MOOCs), and it is vital for learners to participate in associated forum activities. Active forum participation positively relates to learner achievement in that more posts yield better learner performance. However, this numerically aggregated measure overlooks the fact that longitudinal trajectories of forum participation …	4	MOOCs - Sí se incluye como: Educational data mining techniques; Learning analytics. Pero: "The dataset used in this research was derived from a MOOC offered by a college in the northeastern United States. No específica cuál es la población objetivo." Por ende, se debería incluir también como 3.	Cuanti	USA		1	DISTANCE EDUCATION			English	Article						MOOC forum; temporal dimension; educational data mining; longitudinal trajectory; motivation; learner performance	EDUCATIONAL-ATTAINMENT; ONLINE; ENGAGEMENT; INATTENTION; PREDICTION; AGREEMENT; LANGUAGE; PATTERNS; BEHAVIOR	[Tang, Hengtao] Penn State Univ, Dept Learning & Performance Syst, University Pk, PA 16802 USA; [Xing, Wanli; Pei, Bo] Texas Tech Univ, Dept Educ Psychol & Leadership, Lubbock, TX 79409 USA	Xing, WL (reprint author), Texas Tech Univ, Dept Educ Psychol & Leadership Inst, 3008 18th St, Lubbock, TX 79409 USA.	wanli.xing@ttu.edu			Penn State EdTech Network Initiation	This work was supported by the Penn State EdTech Network Initiation.		44	3	3	5	17	ROUTLEDGE JOURNALS, TAYLOR & FRANCIS LTD	ABINGDON	2-4 PARK SQUARE, MILTON PARK, ABINGDON OX14 4RN, OXON, ENGLAND	0158-7919	1475-0198		DISTANCE EDUC	Distance Educ.
J	West, D; Tasir, Z; Luzeckyj, A; Kew, SN; Toohey, D; Abdullah, Z; Searle, B; Jumaat, NF; Price, R				West, Deborah; Tasir, Zaidatun; Luzeckyj, Ann; Kew, Si Na; Toohey, Danny; Abdullah, Zaleha; Searle, Bill; Jumaat, Nurul Farhana; Price, Richard			Learning analytics experience among academics in Australia and Malaysia: A comparison	Several studies have been conducted to evaluate the experience and involvement of academics in learning analytics (LA) due to its potential for improving teaching and learning. However, findings often reflect an educational culture which is indicative of the institutional or national context where the study has occurred, resulting in bias regarding LA perspectives. Therefore, this study seeks to …	6-HE	crítica	Cuanti	Australia	Malaysia;Australia	0	AUSTRALASIAN JOURNAL OF EDUCATIONAL TECHNOLOGY			English	Article							DESIGN IMPLICATIONS; TEACHERS; PRIVACY; ETHICS; TECHNOLOGY; STUDENTS; RISK	[West, Deborah; Luzeckyj, Ann; Price, Richard] Flinders Univ S Australia, Adelaide, SA, Australia; [Tasir, Zaidatun; Kew, Si Na; Abdullah, Zaleha; Jumaat, Nurul Farhana] Univ Teknol, Johor Baharu, Malaysia; [Toohey, Danny] Murdoch Univ, Murdoch, WA, Australia; [Searle, Bill] Charles Darwin Univ, Darwin, NT, Australia	West, D (reprint author), Flinders Univ S Australia, Adelaide, SA, Australia.	Deborah.west@flinders.edu.au	Tasir, Zaidatun/O-2359-2013; Jumaat, Nurul Farhana/J-5184-2016	Tasir, Zaidatun/0000-0002-6340-3099; KEW, SI NA/0000-0001-6648-6806; Toohey, Daniel/0000-0002-9900-5383; Luzeckyj, Ann/0000-0003-1445-8410; West, Deborah/0000-0002-2113-867X; Jumaat, Nurul Farhana/0000-0002-4606-489X	Innovative Research Universities; Malaysian Research Universities Network, Universiti Teknologi Malaysia (UTM); Ministry of Higher Education (MOHE) Malaysia; Matching Research University Grant [Q.J130000.3010.00M68]	The authors would like to thank the Innovative Research Universities, the Malaysian Research Universities Network, Universiti Teknologi Malaysia (UTM) and Ministry of Higher Education (MOHE) Malaysia, for their support in making this project possible. This work was supported by the Matching Research University Grant (Q.J130000.3010.00M68) initiated by UTM and MOHE.		42	0	0	1	4	AUSTRALASIAN SOC COMPUTERS LEARNING TERTIARY EDUCATION-ASCILITE	TUGUN	UNIT 5, 202 COODE ST, PO BOX 350, TUGUN, 4224, AUSTRALIA	1449-5554			AUSTRALAS J EDUC TEC	Australas. J. Educ. Technol.
J	Ifenthaler, D; Gibson, D; Dobozy, E				Ifenthaler, Dirk; Gibson, David; Dobozy, Eva			Informing learning design through analytics: Applying network graph analysis	Learning design has traditionally been thought of as an activity occurring prior to the presentation of a learning experience or a description of that activity. With the advent of near real-time data and new opportunities of representing the decisions and actions of learners in digital learning environments, learning designers can now apply dynamic learning analytics information on the fly in ord…	6-HE	Technical challenge // The Curtin Challenge digital learning platform (http://challenge.curtin.edu.au) supports individual and team-based learning via gamified, challenge-based, open-ended, inquiry-based learning experiences that integrate automated feedback and rubric-driven assessment capabilities. The Challenge platform is an integral component of Curtin University’s digital learning environme…	Cuanti	Germany	Australia	2	AUSTRALASIAN JOURNAL OF EDUCATIONAL TECHNOLOGY			English	Article							PRIVACY PRINCIPLES; PROMPTS	[Ifenthaler, Dirk] Univ Mannheim, Mannheim, Germany; [Ifenthaler, Dirk; Gibson, David; Dobozy, Eva] Curtin Univ, Perth, WA, Australia	Ifenthaler, D (reprint author), Univ Mannheim, Mannheim, Germany.	dirk@ifenthaler.info		Ifenthaler, Dirk/0000-0002-2446-6548				54	3	3	1	1	AUSTRALASIAN SOC COMPUTERS LEARNING TERTIARY EDUCATION-ASCILITE	TUGUN	UNIT 5, 202 COODE ST, PO BOX 350, TUGUN, 4224, AUSTRALIA	1449-5554			AUSTRALAS J EDUC TEC	Australas. J. Educ. Technol.
J	Yannakoudakis, H; Andersen, OE; Geranpayeh, A; Briscoe, T; Nicholls, D				Yannakoudakis, Helen; Andersen, Oistein E.; Geranpayeh, Ardeshir; Briscoe, Ted; Nicholls, Diane			Developing an automated writing placement system for ESL learners	There are quite a few challenges in the development of an automated writing placement model for non-native English learners, among them the fact that exams that encompass the full range of language proficiency exhibited at different stages of learning are hard to design. However, acquisition of appropriate training data that are relevant to the task at hand is essential in the development of the …	1		Cuanti	UK		2	APPLIED MEASUREMENT IN EDUCATION			English	Article							AGREEMENT	[Yannakoudakis, Helen; Andersen, Oistein E.; Briscoe, Ted] Univ Cambridge, ALTA Inst, Dept Comp Sci & Technol, Cambridge, England; [Yannakoudakis, Helen; Andersen, Oistein E.; Briscoe, Ted] ILexIR Ltd, Cambridge, England; [Geranpayeh, Ardeshir] Univ Cambridge, Cambridge Assessment English, Cambridge, England; [Briscoe, Ted; Nicholls, Diane] English Language ITutoring Ltd, Cambridge, England	Geranpayeh, A (reprint author), Univ Cambridge, Cambridge Assessment English, Cambridge, England.	geranpayeh.a@cambridgeenglish.org	Geranpayeh, Ardeshir/I-7849-2019		Cambridge Assessment	We are grateful to Cambridge Assessment for funding the ALTA Institute research. Further ALTA publications can be accessed here: http://www.wiki.cl.cam.ac.uk/rowiki/NaturalLanguage/ALTA		41	0	0	2	5	ROUTLEDGE JOURNALS, TAYLOR & FRANCIS LTD	ABINGDON	2-4 PARK SQUARE, MILTON PARK, ABINGDON OX14 4RN, OXON, ENGLAND	0895-7347	1532-4818		APPL MEAS EDUC	Appl. Meas. Educ.
J	Schulze, M; Scholz, K				Schulze, Mathias; Scholz, Kyle			Learning trajectories and the role of online courses in a language program	Currently there is a push toward offering more language courses online because they can provide students with new forms of social and learning interaction, widen their access to education, and offer an individualized learning experience in large classes. Little research exists examining how students transition between online and on-campus language courses and what effect this has on students' aca…	1		Mixed	Canada		2	COMPUTER ASSISTED LANGUAGE LEARNING			English	Article						Learning analytics; online course; German; learning trajectories	SUCCESS; COLLEGE	[Schulze, Mathias] Univ Waterloo, Waterloo Ctr German Studies, Waterloo, ON, Canada; [Scholz, Kyle] Univ Waterloo, Ctr Teaching Excellence, Waterloo, ON, Canada	Schulze, M (reprint author), Univ Waterloo, Waterloo Ctr German Studies, Waterloo, ON, Canada.	mschulze@uwaterloo.ca		Scholz, Kyle/0000-0003-0880-9325	Learning Innovation and Teaching Enhancement (LITE) grant from the Centre of Teaching Excellence at the University of Waterloo	We gratefully acknowledge the Learning Innovation and Teaching Enhancement (LITE) grant from the Centre of Teaching Excellence at the University of Waterloo, which greatly facilitated this study. Our thanks also go to the colleagues at the University of Waterloo who helped with retrieving data from the student database, in particular to Mark Walker and Mary Lynn Benninger. This study benefitted g…		35	1	1	5	11	ROUTLEDGE JOURNALS, TAYLOR & FRANCIS LTD	ABINGDON	2-4 PARK SQUARE, MILTON PARK, ABINGDON OX14 4RN, OXON, ENGLAND	0958-8221	1744-3210		COMPUT ASSIST LANG L	Comput. Assist. Lang. Learn.
J	Youngs, BL; Prakash, A; Nugent, R				Youngs, Bonnie L.; Prakash, Akhil; Nugent, Rebecca			Statistically-driven visualizations of student interactions with a French online course video	Logged tracking data for online courses are generally not available to instructors, students, and course designers and developers, and even if these data were available, most content-oriented instructors do not have the skill set to analyze them. Learning analytics, mined from logged course data and usually presented in the form of learning dashboards, can inform instructors and students about ho…	1	The data used for this research is from spring 2014 Elementary French 1 Online, an ungated course offered at Carnegie Mellon University in the United States. This undergraduate course is offered in a hybrid model during the semester and in a distance model during six-week summer sessions	Cuanti	USA		2	COMPUTER ASSISTED LANGUAGE LEARNING			English	Article						Online; course; French; visualizations; statistics; learning analytics; video	SLA RESEARCH	[Youngs, Bonnie L.] Carnegie Mellon Univ, Dept Modern Languages, Pittsburgh, PA 15213 USA; [Prakash, Akhil] Stanford Univ, Dept Stat, Stanford, CA 94305 USA; [Nugent, Rebecca] Carnegie Mellon Univ, Dept Stat, Pittsburgh, PA 15213 USA	Youngs, BL (reprint author), Carnegie Mellon Univ, Dept Modern Languages, Pittsburgh, PA 15213 USA.	byoungs@cmu.edu						22	0	0	2	6	ROUTLEDGE JOURNALS, TAYLOR & FRANCIS LTD	ABINGDON	2-4 PARK SQUARE, MILTON PARK, ABINGDON OX14 4RN, OXON, ENGLAND	0958-8221	1744-3210		COMPUT ASSIST LANG L	Comput. Assist. Lang. Learn.
J	Rubio, F; Thomas, JM; Li, Q				Rubio, Fernando; Thomas, Jonathan M.; Li, Qin			The role of teaching presence and student participation in Spanish blended courses	This chapter describes a study of a blended language course that combines face-to-face (F2F) instructional time with an online component. The purpose of the study is to understand how teachers and students exploit the complementarity of the two delivery formats to improve the learning experience. The study first examines how the presence of an online component affects the F2F portion of the cours…	1	The courses included in this study were all part of the regular curriculum at a large Research I institution in the United States. T	Cuanti	USA		2	COMPUTER ASSISTED LANGUAGE LEARNING			English	Article						Teaching presence; learning analytics; blended learning; interaction; community of Inquiry	INQUIRY FRAMEWORK; ONLINE; COMMUNITY; PERFORMANCE; TRACKING	[Rubio, Fernando] Univ Utah, Language Teaching & Res Ctr 2, Salt Lake City, UT 84112 USA; [Thomas, Jonathan M.; Li, Qin] Univ Utah, Teaching & Learning Technol, Salt Lake City, UT USA	Rubio, F (reprint author), Univ Utah, Language Teaching & Res Ctr 2, Salt Lake City, UT 84112 USA.	fernando.rubio@utah.edu						49	0	0	4	10	ROUTLEDGE JOURNALS, TAYLOR & FRANCIS LTD	ABINGDON	2-4 PARK SQUARE, MILTON PARK, ABINGDON OX14 4RN, OXON, ENGLAND	0958-8221	1744-3210		COMPUT ASSIST LANG L	Comput. Assist. Lang. Learn.
J	Gelan, A; Fastre, G; Verjans, M; Martin, N; Janssenswillen, G; Creemers, M; Lieben, J; Depaire, B; Thomas, M				Gelan, Anouk; Fastre, Greet; Verjans, Martine; Martin, Niels; Janssenswillen, Gert; Creemers, Mathijs; Lieben, Jonas; Depaire, Benoit; Thomas, Michael			Affordances and limitations of learning analytics for computer-assisted language learning: a case study of the VITAL project	Learning analytics (LA) has emerged as a field that offers promising new ways to prevent drop-out and aid retention. However, other research suggests that large datasets of learner activity can be used to understand online learning behaviour and improve pedagogy. While the use of LA in language learning has received little attention to date, available research suggests that LA could provide valua…	1		Cuanti	Belgium	UK	2	COMPUTER ASSISTED LANGUAGE LEARNING			English	Article						Blended learning; flipped learning; learning analytics; learning dashboards; learning patterns; self-regulated learning; tracking data	SATISFACTION; FRAMEWORK; FEEDBACK; TRACKING; NUMBERS; IMPACT	[Gelan, Anouk; Verjans, Martine] Hasselt Univ, Ctr Appl Linguist, Hasselt, Belgium; [Fastre, Greet] Hasselt Univ, Specif Teacher Educ, Hasselt, Belgium; [Martin, Niels; Janssenswillen, Gert; Creemers, Mathijs; Lieben, Jonas; Depaire, Benoit] Hasselt Univ, Business Informat, Hasselt, Belgium; [Thomas, Michael] Univ Cent Lancashire, Sch Language & Global Studies, Preston, Lancs, England	Gelan, A (reprint author), Hasselt Univ, Ctr Appl Linguist, Hasselt, Belgium.	anouk.gelan@uhasselt.be	Depaire, Benoit/C-1553-2018	Depaire, Benoit/0000-0003-4735-0609; Martin, Niels/0000-0003-3279-3853; Thomas, Michael/0000-0001-6451-4439	European Commission [2015-BE02-KA203-012 317]	The VITAL project has been funded with support from the European Commission [project number 2015-BE02-KA203-012 317].		51	0	0	14	38	ROUTLEDGE JOURNALS, TAYLOR & FRANCIS LTD	ABINGDON	2-4 PARK SQUARE, MILTON PARK, ABINGDON OX14 4RN, OXON, ENGLAND	0958-8221	1744-3210		COMPUT ASSIST LANG L	Comput. Assist. Lang. Learn.
J	Holmes, M; Latham, A; Crockett, K; O'Shea, JD				Holmes, Mike; Latham, Annabel; Crockett, Keeley; O'Shea, James D.			Near Real-Time Comprehension Classification with Artificial Neural Networks: Decoding e-Learner Non-Verbal Behavior	Comprehension is an important cognitive state for learning. Human tutors recognize comprehension and non-comprehension states by interpreting learner non-verbal behavior (NVB). Experienced tutors adapt pedagogy, materials, and instruction to provide additional learning scaffold in the context of perceived learner comprehension. Near real-time assessment for e-learner comprehension of on-screen in…	1		Cuanti	UK		2	IEEE TRANSACTIONS ON LEARNING TECHNOLOGIES			English	Article						E-learning tools; adaptive and intelligent educational systems; intelligent tutoring systems; nonverbal synthesis; neural nets; face and gesture recognition	PERFORMANCE; CUES; INDICANTS; SYSTEM	[Holmes, Mike; Latham, Annabel; Crockett, Keeley; O'Shea, James D.] Manchester Metropolitan Univ, Sch Comp Math & Digital Technol, Manchester M1 5GD, Lancs, England	Holmes, M (reprint author), Manchester Metropolitan Univ, Sch Comp Math & Digital Technol, Manchester M1 5GD, Lancs, England.	m.holmes@mmu.ac.uk; a.latham@mmu.ac.uk; k.crockett@mmu.ac.uk; j.d.oshea@mmu.ac.uk	Latham, Annabel/I-4838-2019	Latham, Annabel/0000-0002-8410-7950; Crockett, Keeley/0000-0003-1941-6201				30	1	1	5	18	IEEE COMPUTER SOC	LOS ALAMITOS	10662 LOS VAQUEROS CIRCLE, PO BOX 3014, LOS ALAMITOS, CA 90720-1314 USA	1939-1382			IEEE T LEARN TECHNOL	IEEE Trans. Learn. Technol.	JAN-MAR
J	Perrotta, C; Williamson, B				Perrotta, Carlo; Williamson, Ben			The social life of Learning Analytics: cluster analysis and the "performance' of algorithmic education	This paper argues that methods used for the classification and measurement of online education are not neutral and objective, but involved in the creation of the educational realities they claim to measure. In particular, the paper draws on material semiotics to examine cluster analysis as a performative device' that, to a significant extent, creates the educational entities it claims to objectiv…	3-HE	crítica	Cuali	UK		0	LEARNING MEDIA AND TECHNOLOGY			English	Article						Algorithms; cluster analysis; Learning Analytics; methods; performativity	GOVERNANCE; VALIDATION	[Perrotta, Carlo] Univ Leeds, Sch Educ, Leeds, W Yorkshire, England; [Williamson, Ben] Univ Stirling, Sch Educ, Stirling, Scotland	Perrotta, C (reprint author), Univ Leeds, Sch Educ, Leeds, W Yorkshire, England.	c.perrotta@leeds.ac.uk		Perrotta, Carlo/0000-0003-3572-0844; Williamson, Ben/0000-0001-9356-3213				59	15	15	1	11	ROUTLEDGE JOURNALS, TAYLOR & FRANCIS LTD	ABINGDON	2-4 PARK SQUARE, MILTON PARK, ABINGDON OX14 4RN, OXON, ENGLAND	1743-9884	1743-9892		LEARN MEDIA TECHNOL	Learn. Media Technol.
J	Pardo, A				Pardo, Abelardo			A feedback model for data-rich learning experiences	Feedback has been identified as one of the factors with the largest potential for a positive impact in a learning experience. There is a significant body of knowledge studying feedback and providing guidelines for its implementation in learning environments. In parallel, the areas of learning analytics or educational data mining have emerged to explore how to analyse exhaustive digital trails pro…	6-HE	how to LA	Teórico	Australia		1	ASSESSMENT & EVALUATION IN HIGHER EDUCATION			English	Article						Feedback; educational technology; learning analytics; educational data mining	TUTORING FEEDBACK; SYSTEMS	[Pardo, Abelardo] Univ Sydney, Sch Elect & Informat Engn, Sydney, NSW, Australia	Pardo, A (reprint author), Univ Sydney, Sch Elect & Informat Engn, Sydney, NSW, Australia.	abelardo.pardo@sydney.edu.au	Pardo, Abelardo/C-3001-2011	Pardo, Abelardo/0000-0002-6857-0582				45	4	4	1	7	ROUTLEDGE JOURNALS, TAYLOR & FRANCIS LTD	ABINGDON	2-4 PARK SQUARE, MILTON PARK, ABINGDON OX14 4RN, OXON, ENGLAND	0260-2938	1469-297X		ASSESS EVAL HIGH EDU	Assess. Eval. High. Educ.
J	Mavroudi, A; Giannakos, M; Krogstie, J				Mavroudi, Anna; Giannakos, Michail; Krogstie, John			Supporting adaptive learning pathways through the use of learning analytics: developments, challenges and future opportunities	Learning Analytics (LA) and adaptive learning are inextricably linked since they both foster technology-supported learner-centred education. This study identifies developments focusing on their interplay and emphasises insufficiently investigated directions which display a higher innovation potential. Twenty-one peer-reviewed studies are identified via a systematic review and classified based on …	1		Cuali	Norway		0	INTERACTIVE LEARNING ENVIRONMENTS			English	Article						Adaptive learning; learning analytics; systematic literature review; technology enhanced learning; evidence-based learning; learner diversity	ONLINE; TEACHERS; TOOL	[Mavroudi, Anna; Giannakos, Michail; Krogstie, John] Norwegian Univ Sci & Technol NTNU, Dept Comp Sci, Trondheim, Norway	Mavroudi, A (reprint author), Norwegian Univ Sci & Technol NTNU, Dept Comp Sci, Trondheim, Norway.	anna.mavroudi@idi.ntnu.no			Research Council of Norway under projects FUTURE LEARNING [255129/H20]; ERCIM (European Research Consortium for Informatics and Mathematics) Alain Bensoussan Fellowship [2015-07]	This work was funded by the Research Council of Norway under the projects FUTURE LEARNING (number: 255129/H20). This work was carried out during the tenure of an ERCIM (European Research Consortium for Informatics and Mathematics) Alain Bensoussan Fellowship Programme (number: 2015-07).		60	2	2	7	28	ROUTLEDGE JOURNALS, TAYLOR & FRANCIS LTD	ABINGDON	2-4 PARK SQUARE, MILTON PARK, ABINGDON OX14 4RN, OXON, ENGLAND	1049-4820	1744-5191		INTERACT LEARN ENVIR	Interact. Learn. Environ.
J	Xiao, ZM; Higgins, S				Xiao, ZhiMin; Higgins, Steve			The power of noise and the art of prediction	Data analysis usually aims to identify a particular signal, such as an intervention effect. Conventional analyses often assume a specific data generation process, which implies a theoretical model that best fits the data. Machine learning techniques do not make such an assumption. In fact, they encourage multiple models to compete on the same data. Applying logistic regression and machine learnin…	3-0	discusión	Cuanti	UK		1	INTERNATIONAL JOURNAL OF EDUCATIONAL RESEARCH			English	Article						Cross-validation; Evidence-based policy; K-NN; Logistic regression; Prediction; Random forests	SUBGROUP ANALYSIS; CLINICAL-TRIALS; PARADOX; SYSTEMS	[Xiao, ZhiMin; Higgins, Steve] Univ Durham, Sch Educ, Durham DH1 1TA, England	Xiao, ZM (reprint author), Univ Durham, Sch Educ, Durham DH1 1TA, England.	zhimin.xiao@durham.ac.uk	Xiao, ZhiMin/O-9169-2017	Xiao, ZhiMin/0000-0001-6464-2019	Education Endowment Foundation in England	This research was funded by a grant to Durham University from the Education Endowment Foundation in England.		42	0	0	0	0	ELSEVIER SCI LTD	OXFORD	THE BOULEVARD, LANGFORD LANE, KIDLINGTON, OXFORD OX5 1GB, OXON, ENGLAND	0883-0355			INT J EDUC RES	Int. J. Educ. Res.
J	Cukurova, M; Luckin, R; Millan, E; Mavrikis, M				Cukurova, Mutlu; Luckin, Rose; Millan, Eva; Mavrikis, Manolis			The NISPI framework: Analysing collaborative problem-solving from students' physical interactions	Collaborative problem-solving (CPS) is a fundamental skill for success in modern societies, and part of many common constructivist teaching approaches. However, its effective implementation and evaluation in both digital and physical learning environments are challenging for educators. This paper presents an original method for identifying differences in students' CPS behaviours when they are tak…	1	Pobla objetivo fue HE y HS	Cuanti	UK	Spain	2	COMPUTERS & EDUCATION			English	Article						Collaborative learning; Problem-solving; Behaviour pattern differences; Practice-based learning; Indexes of physical interactivity	MOVEMENT SYNCHRONY; SOCIAL-INTERACTION; CONTEXTS; ENVIRONMENTS; ENTITATIVITY; INSTRUCTION; PERSPECTIVE; DISCOVERY; KNOWLEDGE; RAPPORT	[Cukurova, Mutlu; Luckin, Rose; Mavrikis, Manolis] UCL, UCL Knowledge Lab, London, England; [Millan, Eva] Univ Malaga, ETSI Informat, Malaga, Spain	Cukurova, M (reprint author), UCL, UCL Knowledge Lab, London, England.	m.cukurova@ucl.ac.uk		Cukurova, Mutlu/0000-0001-5843-4854	European Union under the PELARS [619738]; Agencia Estatal de Investigacion (AEI) y el Fondo Europeo de Desarrollo Regional (FEDER) [TIN2016-80774-R]	This work is co-funded by the European Union under the PELARS project (GA No. 619738) and we particularly thank Daniel Spikol and Emanuele Ruffaldi for their support. The third author was partially supported by Agencia Estatal de Investigacion (AEI) y el Fondo Europeo de Desarrollo Regional (FEDER), TIN2016-80774-R.		71	3	3	7	41	PERGAMON-ELSEVIER SCIENCE LTD	OXFORD	THE BOULEVARD, LANGFORD LANE, KIDLINGTON, OXFORD OX5 1GB, ENGLAND	0360-1315	1873-782X		COMPUT EDUC	Comput. Educ.	JAN
J	Koc, M				Koc, Mustafa			Learning Analytics of Student Participation and Achievement in Online Distance Education: A Structural Equation Modeling	This study proposed a theoretical model explaining causal relationships between student participation and academic achievement through their learning analytics in a web-based distance education course, testing it using structural equation modeling (SEM) with an empirical dataset. The sample was composed of 167 university students enrolled in the Department of Computer Programming in the Distance …	1		Cuanti	Turkey		2	EDUCATIONAL SCIENCES-THEORY & PRACTICE			English	Article						Online distance education; Learning analytics; Student participation; Academic achievement; Structural equation modeling	RESEARCH ISSUES; COURSES; TECHNOLOGIES; INDICATORS; COMMUNITY; SUCCESS	[Koc, Mustafa] Suleyman Demirel Univ, Dept Comp Educ & Instruct Technol, Fac Educ, TR-32260 Isparta, Turkey	Koc, M (reprint author), Suleyman Demirel Univ, Dept Comp Educ & Instruct Technol, Fac Educ, TR-32260 Isparta, Turkey.	mustafakoc@sdu.edu.tr	Koc, Mustafa/J-1007-2018	Koc, Mustafa/0000-0002-3276-7172				55	0	0	2	12	EDAM	ISTANBUL	KISIKLI MH ALEMDAG CD YAN YOL SK, SBK IS MERKEZI NO 5, KAT 1 USKUDAR, ISTANBUL, 81190, TURKEY	2630-5984	2148-7561		EDUC SCI-THEOR PRACT	Educ. Sci.-Theory Pract.	DEC
J	Chen, YY				Chen, Yaoyuan			The Application of Effective Teaching Theory in Higher Education	The application of "effective teaching" theory in higher education can be described by four indicators of student development and progress, teaching income, reflective teaching and innovative thinking. Foreign scholars believe that the "effective teaching" theory can promote higher education and has a positive effect to enhance students' learning ability. In China, the application of this theory …	1		Cuanti	China		3	EURASIA JOURNAL OF MATHEMATICS SCIENCE AND TECHNOLOGY EDUCATION			English	Article						effective teaching; curriculum reform; object consciousness; BBM principle; structural thinking	DISABILITIES; PERCEPTIONS; COMMUNITY; ATTITUDES; STUDENTS; PROGRAM	[Chen, Yaoyuan] Hubei Engn Univ, Xiaogan, Peoples R China	Chen, YY (reprint author), Hubei Engn Univ, Xiaogan, Peoples R China.	xgchyy@163.com			The Twelfth Five-Year Plan of Education Scientific-China Hubei province "The Innovational exploration about teaching supervision system of Local Undergraduate Universities in transitional developing" [2014B218]	The question for study of project setup about "The Twelfth Five-Year Plan" of Education Scientific-China Hubei province (2014) "The Innovational exploration about teaching supervision system of Local Undergraduate Universities in transitional developing" (No. 2014B218).		29	0	0	0	5	ISER PUBLICATIONS	LONDON	STE 124 CHALLENGE HOUSE 616 MITCHEM RD, CRO 3AA, CROYDON, LONDON, 00000, ENGLAND	1305-8215	1305-8223		EURASIA J MATH SCI T	Eurasia J. Math. Sci. Technol. Educ.	DEC
J	Verma, P; Sood, SK; Kalra, S				Verma, Prabal; Sood, Sandeep K.; Kalra, Sheetal			Smart computing based student performance evaluation framework for engineering education	Internet of Things (IoT) technology has changed the educational landscape by allowing educators and administrators to turn data into actionable insight. Education organization begin to leverage solutions like cloud computing and radio frequency identification (RFID) across an IoT platform. Relative to this context, this paper proposes a five layer framework to facilitate automated student perform…	6-HE	how to LA	Cuanti	India		1	COMPUTER APPLICATIONS IN ENGINEERING EDUCATION			English	Article						educational data mining; game-theory; Internet of Things (IoT); performance evaluation; radio frequency identification (RFID)	INTERNET; IMPLEMENTATION; SUPPORT; SYSTEM	[Verma, Prabal; Sood, Sandeep K.; Kalra, Sheetal] Guru Nanak Dev Univ, Dept Comp Sci & Engn, Hardochanian Rd, Gurdaspur 143521, Punjab, India	Verma, P (reprint author), Guru Nanak Dev Univ, Dept Comp Sci & Engn, Hardochanian Rd, Gurdaspur 143521, Punjab, India.	prabalverma357@gmail.com		Sood, Sandeep/0000-0002-8196-5503				34	3	3	1	25	WILEY	HOBOKEN	111 RIVER ST, HOBOKEN 07030-5774, NJ USA	1061-3773	1099-0542		COMPUT APPL ENG EDUC	Comput. Appl. Eng. Educ.	NOV
J	Gil-Jaurena, I; Callejo, J; Agudo, Y				Gil-Jaurena, Ines; Callejo, Javier; Agudo, Yolanda			Evaluation of the UNED MOOCs Implementation: Demographics, Learners' Opinions and Completion Rates	The paper is a study about the MOOC experience at the Spanish National University of Distance Education (UNED), where we have collected initial and final information about learners' profiles and opinions, as well as enrolment, completion and certification rates. It is a survey-based study covering 17 MOOCs offered in UNED's own platform, and collects information from a sample of more than 24000 l…	4	MOOCs - HE	Cuanti	Spain		2	INTERNATIONAL REVIEW OF RESEARCH IN OPEN AND DISTRIBUTED LEARNING			English	Article						MOOC; open education; higher education; Spain		[Gil-Jaurena, Ines; Callejo, Javier; Agudo, Yolanda] UNED, Madrid, Spain	Gil-Jaurena, I (reprint author), UNED, Madrid, Spain.		Gil-Jaurena, Ines/H-2384-2011; Callejo, Javier/N-4485-2014; Agudo, Yolanda/K-5687-2017	Gil-Jaurena, Ines/0000-0001-7045-0689; Callejo, Javier/0000-0002-0856-5642; Agudo, Yolanda/0000-0002-6185-0899	UNED OER programme (UNED Abierta); Office of the Vice President of Quality and Internationalisation, VIII Call for Proposals for Research Networks for Educational Innovation: Development of Pilot Projects to improve teaching quality in the European Higher Education Area	This study has been supported by the UNED OER programme (UNED Abierta) and by the Office of the Vice President of Quality and Internationalisation, VIII Call for Proposals for Research Networks for Educational Innovation: Development of Pilot Projects to improve teaching quality in the European Higher Education Area (academic year 2014/2015).		22	4	4	0	5	ATHABASCA UNIV PRESS	ATHABASCA	1 UNIVERSITY DR, ATHABASCA, AB T9S 3A3, CANADA	1492-3831			INT REV RES OPEN DIS	Int. Rev. Res. Open Distrib. Learn.	NOV
J	Riofrio-Luzcando, D; Ramirez, J; Berrocal-Lobo, M				Riofrio-Luzcando, Diego; Ramirez, Jaime; Berrocal-Lobo, Marta			Predicting Student Actions in a Procedural Training Environment	Data mining is known to have a potential for predicting user performance. However, there are few studies that explore its potential for predicting student behavior in a procedural training environment. This paper presents a collective student model, which is built from past student logs. These logs are first grouped into clusters. Then, an extended automaton is created for each cluster based on t…	1	85 students taking the Biochemistry and Biotechnology course taught as part of the BSc in Forestry Engineering at the UPM used the biotechnology virtual laboratory [35]	Cuanti	Spain		2	IEEE TRANSACTIONS ON LEARNING TECHNOLOGIES			English	Article						Educational data mining; e-learning; procedural training; intelligent tutoring systems	LEARNING ENVIRONMENTS; EDUCATION; DISCOVERY; SYSTEM	[Riofrio-Luzcando, Diego; Ramirez, Jaime] UPM, ETS Ingn Informat, Madrid 28040, Spain; [Berrocal-Lobo, Marta] UPM, ETSI Forestal & Medio Nat, Madrid 28040, Spain; [Berrocal-Lobo, Marta] UPM, INIA, Ctr Plant Biotechnol & Genom, Pozuelo De Alarcon 28223, Spain	Riofrio-Luzcando, D (reprint author), UPM, ETS Ingn Informat, Madrid 28040, Spain.	driofrio@fi.upm.es; jramirez@fi.upm.es; m.berrocal@upm.es	M, Berrocal-Lobo/B-3482-2018	M, Berrocal-Lobo/0000-0002-4711-9338; Riofrio-Luzcando, Diego/0000-0002-9000-9847	Ecuadorian Secretariat of Higher Education, Science, Technology and Innovation (SENESCYT)	Diego Riofrio-Luzcando would like to acknowledge financial support from the Ecuadorian Secretariat of Higher Education, Science, Technology and Innovation (SENESCYT). The authors would like to thank Rachel Elliot for her comments on the paper.		46	1	1	0	17	IEEE COMPUTER SOC	LOS ALAMITOS	10662 LOS VAQUEROS CIRCLE, PO BOX 3014, LOS ALAMITOS, CA 90720-1314 USA	1939-1382			IEEE T LEARN TECHNOL	IEEE Trans. Learn. Technol.	OCT-DEC
J	Liu, M; Li, Y; Xu, WW; Liu, L				Liu, Ming; Li, Yi; Xu, Weiwei; Liu, Li			Automated Essay Feedback Generation and Its Impact on Revision	Writing an essay is a very important skill for students to master, but a difficult task for them to overcome. It is particularly true for English as Second Language (ESL) students in China. It would be very useful if students could receive timely and effective feedback about their writing. Automatic essay feedback generation is a challenging task, which requires understanding the relationship bet…	1	Undergraduated students in the first study and school students in the second	Cuanti	China		2	IEEE TRANSACTIONS ON LEARNING TECHNOLOGIES			English	Article						Writing feedback; text analysis; natural language processing	ERROR-CORRECTION; COH-METRIX; STUDENTS; COHESION; MODEL; TEXT	[Liu, Ming] Southwest Univ, Fac Educ, Educ Res Inst, Chongqing 400715, Peoples R China; [Liu, Ming] Southwest Univ, Sch Comp & Informat Sci, Chongqing 400715, Peoples R China; [Li, Yi] Beijing Normal Univ, Collaborat Innovat Ctr Assessment Basic Educ Qual, Beijing, Peoples R China; [Li, Yi] Southwest Univ, Fac Educ, Chongqing 400715, Peoples R China; [Xu, Weiwei] Southwest Univ, Coll Int Studies,…	Liu, M (reprint author), Southwest Univ, Fac Educ, Educ Res Inst, Chongqing 400715, Peoples R China.; Liu, M (reprint author), Southwest Univ, Sch Comp & Informat Sci, Chongqing 400715, Peoples R China.	mingliu@swu.edu.cn; liyi1807@swu.edu.cn; 534514401@qq.com; dcsliuli@cqu.edu.cn			Chongqing Social Science Planning Fund Program [2014BS123]; Fundamental Research Funds for the Central Universities [SWU114005, XDJK2014A002, XDJK2014C141, CQU903005203326]; National Natural Science Foundation of China [61502397]; Scientific Research Foundation for the Returned Overseas Chinese Scholars, State Education Ministry; Research Program Funds of Faculty of Education, at Southwest Univer…	This work is supported by the Chongqing Social Science Planning Fund Program under grant No. 2014BS123, Fundamental Research Funds for the Central Universities under grant No. SWU114005, No. XDJK2014A002 and No. XDJK2014C141, CQU903005203326, and National Natural Science Foundation of China (61502397), and the Scientific Research Foundation for the Returned Overseas Chinese Scholars, State Educat…		59	1	1	3	24	IEEE COMPUTER SOC	LOS ALAMITOS	10662 LOS VAQUEROS CIRCLE, PO BOX 3014, LOS ALAMITOS, CA 90720-1314 USA	1939-1382			IEEE T LEARN TECHNOL	IEEE Trans. Learn. Technol.	OCT-DEC
J	Paravati, G; Lamberti, F; Gatteschi, V; Demartini, C; Montuschi, P				Paravati, Gianluca; Lamberti, Fabrizio; Gatteschi, Valentina; Demartini, Claudio; Montuschi, Paolo			Point Cloud-Based Automatic Assessment of 3D Computer Animation Courseworks	Computer-supported assessment tools can bring significant benefits to both students and teachers. When integrated in traditional education workflows, they may help to reduce the time required to perform the evaluation and consolidate the perception of fairness of the overall process. When integrated within on-line intelligent tutoring systems, they could provide students with a timely feedback an…	1	No específica ya que es una revisión de 5 papers. Discusión	Cuanti	Italy		2	IEEE TRANSACTIONS ON LEARNING TECHNOLOGIES			English	Article						Automatic assessment; computer graphics; computer animation; feature extraction; machine learning; point cloud	MOVEMENT	[Paravati, Gianluca; Lamberti, Fabrizio; Gatteschi, Valentina; Demartini, Claudio; Montuschi, Paolo] Politecn Torino, Dipartimento Automat & Informat, Corso Duca Abruzzi 24, I-10129 Turin, Italy	Paravati, G (reprint author), Politecn Torino, Dipartimento Automat & Informat, Corso Duca Abruzzi 24, I-10129 Turin, Italy.	gianluca.paravati@polito.it; fabrizio.lamberti@polito.it; valentina.gatteschi@polito.it; claudio.demartini@polito.it; paolo.montuschi@polito.it	Lamberti, Fabrizio/I-9153-2012	Lamberti, Fabrizio/0000-0001-7703-1372				46	0	0	1	7	IEEE COMPUTER SOC	LOS ALAMITOS	10662 LOS VAQUEROS CIRCLE, PO BOX 3014, LOS ALAMITOS, CA 90720-1314 USA	1939-1382			IEEE T LEARN TECHNOL	IEEE Trans. Learn. Technol.	OCT-DEC
J	Depren, SK; Askin, OE; Oz, E				Depren, Serpil Kilic; Askin, Oykum Esra; Oz, Ersoy			Identifying the Classification Performances of Educational Data Mining Methods: A Case Study for TIMSS	Educational data mining (EDM) is a rapidly growing research area, and the outputs obtained from EDM shed light on educators' and education planners' efforts to make efficient decisions concerning educational strategies. However, a lack of work still exists on using EDM methods for international assessment studies such as the International Association for the Evaluation of Educational Achievement'…	6-0	how to LA	Cuanti	Turkey		1	EDUCATIONAL SCIENCES-THEORY & PRACTICE			English	Article						Classifcation algorithms; Classification performance measures; Educational data mining; Mathematics achievement; TIMSS	MATHEMATICS; MACHINE; SCIENCE; TREE	[Depren, Serpil Kilic; Askin, Oykum Esra; Oz, Ersoy] Yildiz Tech Univ, Dept Stat, Fac Arts & Sci, Davutpasa Campus, TR-34220 Istanbul, Turkey	Depren, SK (reprint author), Yildiz Tech Univ, Dept Stat, Fac Arts & Sci, Davutpasa Campus, TR-34220 Istanbul, Turkey.	serkilic@yildiz.edu.tr; oeyigit@yildiz.edu.tr; ersoyoz@yildiz.edu.tr						47	3	3	5	12	EDAM	ISTANBUL	KISIKLI MH ALEMDAG CD YAN YOL SK, SBK IS MERKEZI NO 5, KAT 1 USKUDAR, ISTANBUL, 81190, TURKEY	2630-5984	2148-7561		EDUC SCI-THEOR PRACT	Educ. Sci.-Theory Pract.	OCT
J	Mahnane, L				Mahnane, Lamia			Recommending Learning Activities in Social Network Using Data Mining Algorithms	In this paper, we show how data mining algorithms (e.g. Apriori Algorithm (AP) and Collaborative Filtering (CF)) is useful in New Social Network (NSN-AP-CF). "NSN-AP-CF" processes the clusters based on different learning styles. Next, it analyzes the habits and the interests of the users through mining the frequent episodes by the Apriori algorithm. Finally, it groups dynamically the users based …	6-HE	how to LA	Cuanti	Algeria		1	EDUCATIONAL TECHNOLOGY & SOCIETY			English	Article						Social networks; Data mining; Apriori algorithm; Learning style; Collaborative filtering	FACEBOOK; ONLINE; PARTICIPATION; EXPERIENCES; INSTRUCTION	[Mahnane, Lamia] Univ Badji Mokhtar, LRS Lab, Annaba, Algeria	Mahnane, L (reprint author), Univ Badji Mokhtar, LRS Lab, Annaba, Algeria.	mahnane_lamia@yahoo.fr						26	0	0	0	12	IEEE COMPUTER SOC, LEARNING TECHNOLOGY TASK FORCE	PALMERSTON NORTH	BAG 11-222, MASSEY UNIVERSITY, PALMERSTON NORTH, NEW ZEALAND	1436-4522			EDUC TECHNOL SOC	Educ. Technol. Soc.	OCT
J	Cohen, A				Cohen, Anat			Analysis of student activity in web-supported courses as a tool for predicting dropout	Persistence in learning processes is perceived as a central value; therefore, dropouts from studies are a prime concern for educators. This study focuses on the quantitative analysis of data accumulated on 362 students in three academic course website log files in the disciplines of mathematics and statistics, in order to examine whether student activity on course websites may assist in providing…	1		Cuanti	Israel		2	ETR&D-EDUCATIONAL TECHNOLOGY RESEARCH AND DEVELOPMENT			English	Article						Learning Management Systems; Predicting course dropout; Web-supported Learning; Learning analytics	HIGHER-EDUCATION; MANAGEMENT-SYSTEMS; ONLINE; PERFORMANCE; PATTERNS; SUCCESS; PARTICIPATION; ACHIEVEMENT; PERSISTENCE; INDICATORS	[Cohen, Anat] Tel Aviv Univ, Sch Educ, POB 39040, IL-69978 Ramat Aviv, Israel	Cohen, A (reprint author), Tel Aviv Univ, Sch Educ, POB 39040, IL-69978 Ramat Aviv, Israel.	anatco@post.tau.ac.il	Cohen, Anat/W-9369-2018	Cohen, Anat/0000-0002-8373-3511				68	3	3	5	37	SPRINGER	NEW YORK	233 SPRING ST, NEW YORK, NY 10013 USA	1042-1629	1556-6501		ETR&D-EDUC TECH RES	ETR&D-Educ. Tech. Res. Dev.	OCT
J	Asif, R; Merceron, A; Ali, SA; Haider, NG				Asif, Raheela; Merceron, Agathe; Ali, Syed Abbas; Haider, Najmi Ghani			Analyzing undergraduate students' performance using educational data mining	The tremendous growth in electronic data of universities creates the need to have some meaningful information extracted from these large volumes of data. The advancement in the data mining field makes it possible to mine educational data in order to improve the quality of the educational processes. This study, thus, uses data mining methods to study the performance of undergraduate students. Two …	1		Cuanti	Pakistan	Germany	2	COMPUTERS & EDUCATION			English	Article						Data mining; Decision trees; Clustering; Performance prediction; Performance progression; Quality of educational processes		[Asif, Raheela; Haider, Najmi Ghani] NED Univ Engn & Technol, Dept Comp Sci & Software Engn, Karachi 75270, Pakistan; [Merceron, Agathe] Beuth Univ Appl Sci, Dept Comp Sci & Media, D-13353 Berlin, Germany; [Ali, Syed Abbas] NED Univ Engn & Technol, Dept Comp & Informat Syst Engn, Karachi 75270, Pakistan	Asif, R (reprint author), NED Univ Engn & Technol, Dept Comp Sci & Software Engn, Karachi 75270, Pakistan.	engr_raheela@yahoo.com; merceron@beuth-hochschule.de; saaj.research@gmail.com; najmi@neduet.edu.pk			NED University of Engineering & Technology, Karachi, Pakistan	This work was supported in part by a grant from NED University of Engineering & Technology, Karachi, Pakistan.		28	27	27	13	68	PERGAMON-ELSEVIER SCIENCE LTD	OXFORD	THE BOULEVARD, LANGFORD LANE, KIDLINGTON, OXFORD OX5 1GB, ENGLAND	0360-1315	1873-782X		COMPUT EDUC	Comput. Educ.	OCT
J	Bodily, R; Verbert, K				Bodily, Robert; Verbert, Katrien			Review of Research on Student-Facing Learning Analytics Dashboards and Educational Recommender Systems	This article is a comprehensive literature review of student-facing learning analytics reporting systems that track learning analytics data and report it directly to students. This literature review builds on four previously conducted literature reviews in similar domains. Out of the 945 articles retrieved from databases and journals, 93 articles were included in the analysis. Articles were coded…	3-HE	review on LA	Cuali	USA	Belgium	0	IEEE TRANSACTIONS ON LEARNING TECHNOLOGIES			English	Article						Data mining; data and knowledge visualization; self-assessment technologies; homework support systems; adaptive and intelligent educational systems; literature review	SUPPORT	[Bodily, Robert] Brigham Young Univ, Instruct Psychol & Technol Dept, 150 MCKB, Provo, UT 84604 USA; [Verbert, Katrien] Katholieke Univ Leuven, Dept Comp Sci, Human & Comp Interact Grp, Celestijnenlaan 200A, B-3001 Heverlee, Belgium	Bodily, R (reprint author), Brigham Young Univ, Instruct Psychol & Technol Dept, 150 MCKB, Provo, UT 84604 USA.	bodilyrobert@gmail.com; katrien.verbert@cs.kuleuven.be			Research Foundation Flanders (FWO) [G0C9515N]; KU Leuven Research Council [STG/14/019]	Part of this work has been supported by the Research Foundation Flanders (FWO) [grant agreement no. G0C9515N] and the KU Leuven Research Council [grant agreement no. STG/14/019].		50	4	4	4	39	IEEE COMPUTER SOC	LOS ALAMITOS	10662 LOS VAQUEROS CIRCLE, PO BOX 3014, LOS ALAMITOS, CA 90720-1314 USA	1939-1382			IEEE T LEARN TECHNOL	IEEE Trans. Learn. Technol.	OCT-DEC
J	Song, YJ; Kong, SC				Song, Yanjie; Kong, Siu-Cheung			Investigating Students' Acceptance of a Statistics Learning Platform Using Technology Acceptance Model	The study aims at investigating university students' acceptance of a statistics learning platform to support the learning of statistics in a blended learning context. Three kinds of digital resources, which are simulations, online videos, and online quizzes, were provided on the platform. Premised on the technology acceptance model, we adopted a revised model consisting of four external factors (…	1		Mixed	China		2	JOURNAL OF EDUCATIONAL COMPUTING RESEARCH			English	Article						statistics learning platform; statistics education; digital resources; technological acceptance model; blended learning approach	USER ACCEPTANCE; UNIVERSITY-STUDENTS; SELF-EFFICACY; SYSTEMS; SIMULATIONS; INTENTION; EDUCATION; ADOPTION	[Song, Yanjie; Kong, Siu-Cheung] Educ Univ Hong Kong, Dept Math & Informat Technol, Hong Kong, Hong Kong, Peoples R China; [Kong, Siu-Cheung] Educ Univ Hong Kong, Ctr Learning Teaching & Technol, Hong Kong, Hong Kong, Peoples R China	Song, YJ (reprint author), Educ Univ Hong Kong, Dept Math & Informat Technol, Hong Kong, Hong Kong, Peoples R China.	ysong@eduhk.hk		Song, Yanjie/0000-0002-8213-7670	Hong Kong UGC (University Grants Committee) TDG (Teaching Development Grant) [HKIED7/TL/12-15]	The authors disclosed receipt of the following financial support for the research, authorship, and/or publication of this article: The study was funded by the Hong Kong UGC (University Grants Committee) TDG (Teaching Development Grant) (Ref: HKIED7/T&L/12-15).		61	3	3	3	13	SAGE PUBLICATIONS INC	THOUSAND OAKS	2455 TELLER RD, THOUSAND OAKS, CA 91320 USA	0735-6331	1541-4140		J EDUC COMPUT RES	J. Educ. Comput. Res.	OCT
J	Angeli, C; Howard, SK; Ma, J; Yang, J; Kirschner, PA				Angeli, Charoula; Howard, Sarah K.; Ma, Jun; Yang, Jie; Kirschner, Paul A.			Data mining in educational technology classroom research: Can it make a contribution?	The paper addresses and explains some of the key questions about the use of data mining in educational technology classroom research. Two examples of use of data mining techniques, namely, association rules mining and fuzzy representations are presented, from a study conducted in Europe and another in Australia. Both of these studies examine student learning, behaviors, and experiences within com…	1	Undergraduated students in the first study and school students in the second	Cuanti	Cyprus	Australia;Netherlands;Finland	2	COMPUTERS & EDUCATION			English	Article						Educational data mining; Educational technology research; Association rules mining; Fuzzy representations	PERSONALIZED LEARNING PATH; OF-THE-ART; DIGITAL NATIVES; STUDENT ENGAGEMENT; COGNITIVE STYLES; ANALYTICS; TEACHERS; PRIVACY; SYSTEM; FIELD	[Angeli, Charoula] Univ Cyprus, Nicosia, Cyprus; [Howard, Sarah K.; Ma, Jun; Yang, Jie] Univ Wollongong, Wollongong, NSW, Australia; [Kirschner, Paul A.] Open Univ Netherlands, Heerlen, Netherlands; [Kirschner, Paul A.] Univ Oulu, Oulu, Finland	Angeli, C (reprint author), Univ Cyprus, Dept Educ, 11-13 Dramas St,POB 20537, CY-1678 Nicosia, Cyprus.	cangeli@ucy.ac.cy		Kirschner, Paul A./0000-0002-8743-0462; yang, jie jack/0000-0003-1317-8142; Angeli, Charoula/0000-0002-0306-5470; MA, Jun/0000-0002-4195-7760				79	5	5	8	71	PERGAMON-ELSEVIER SCIENCE LTD	OXFORD	THE BOULEVARD, LANGFORD LANE, KIDLINGTON, OXFORD OX5 1GB, ENGLAND	0360-1315	1873-782X		COMPUT EDUC	Comput. Educ.	OCT
J	Su, YS; Ding, TJ; Lai, CF				Su, Yu-Sheng; Ding, Ting-Jou; Lai, Chin-Feng			Analysis of Students Engagement and Learning Performance in a Social Community Supported Computer Programming Course	In Taiwan, the social community, Facebook has been more and more powerful ever since being launched, and it serves as if a strong magnet, attracting teachers and students to share and discuss on such platform, and also to search for films, pictures, and messages of their specific interests. Some researchers have probed into the learning interaction and efficacy of a computer programming course, a…	1		Cuanti	Taiwan		2	EURASIA JOURNAL OF MATHEMATICS SCIENCE AND TECHNOLOGY EDUCATION			English	Article						social community; engagement; learning analytics; computer programming	BEHAVIORAL-PATTERNS; FACEBOOK; EDUCATION	[Su, Yu-Sheng] Natl Cent Univ, Taoyuan, Taiwan; [Ding, Ting-Jou] MingDao Univ, Changhua, Taiwan; [Lai, Chin-Feng] Natl Cheng Kung Univ, Tainan, Taiwan	Lai, CF (reprint author), 1 Univ Rd, Tainan 70101, Taiwan.	cinfon@ieee.org			National Science Council of the Republic of China [MOST 106-2511-S-008-006, MOST 106-2622-S-008 -002 -CC3]	This study is supported in part by the National Science Council of the Republic of China. (MOST 106-2511-S-008-006 and MOST 106-2622-S-008 -002 -CC3)		20	2	2	0	0	EURASIA	ANKARA	GAZI UNIV, GAZI EGTIM FAKULTESI, K BLOK 210, TEKNIKOKULLAR, ANKARA, 06500, TURKEY	1305-8215	1305-8223		EURASIA J MATH SCI T	Eurasia J. Math. Sci. Technol. Educ.	SEP
J	Zhong, SH; Li, YH; Liu, Y; Wang, ZQ				Zhong, Sheng-Hua; Li, Yanhong; Liu, Yan; Wang, Zhiqiang			A computational investigation of learning behaviors in MOOCs	Massive open online courses (MOOCs) are the latest e-learning initiative to attain widespread popularity in the world. Thus, it is highly required to have a throughout analysis of learning in MOOCs, from theoretical to practical. Our primary goal is to take a detailed and comprehensive investigation into the learning behaviors in MOOCs, as well as to identify issues that have not yet to be adequa…	1	MOOCs - pop?	Cuanti	China		2	COMPUTER APPLICATIONS IN ENGINEERING EDUCATION			English	Article						behavior study; computer science education; learning style; massive open online courses	ONLINE; STYLES	[Zhong, Sheng-Hua; Li, Yanhong; Wang, Zhiqiang] Shenzhen Univ, Coll Comp Sci & Software Engn, Shenzhen 518060, Peoples R China; [Liu, Yan] Hong Kong Polytech Univ, Dept Comp, Hong Kong, Hong Kong, Peoples R China	Wang, ZQ (reprint author), Shenzhen Univ, Coll Comp Sci & Software Engn, Shenzhen 518060, Peoples R China.	wangzq@szu.edu.cn			National Natural Science Foundation of China [61502311]; Ministry of Education [201601008033]; Computer Foundation Courses in Guangdong Province	National Natural Science Foundation of China, Grant number: 61502311; Ministry of Education - Microsoft Cooperation in Production and Education Project, Grant number: 201601008033; Research and Practice Project of Computer Foundation Courses in Guangdong Province		53	2	2	4	41	WILEY	HOBOKEN	111 RIVER ST, HOBOKEN 07030-5774, NJ USA	1061-3773	1099-0542		COMPUT APPL ENG EDUC	Comput. Appl. Eng. Educ.	SEP
J	Najera, ABU; de la Calleja, J; Medina, MA				Urbina Najera, Argelia B.; de la Calleja, Jorge; Auxilio Medina, Ma			Associating students and teachers for tutoring in higher education using clustering and data mining	Tutoring is part of the teaching-learning process; this is considered a complementary strategy to support the development of integral and competent professionals. When teachers deal with large groups of students such as in digital learning environments, tutoring becomes a time-consuming and difficult task that can cause distraction and overload. This paper presents an experimental study to associ…	1		Cuanti	Mexico		2	COMPUTER APPLICATIONS IN ENGINEERING EDUCATION			English	Article						clustering; data mining; educational data mining; tutoring		[Urbina Najera, Argelia B.] Uiversidad Politecn Chiapas, Ingn Desarrollo Software, Chiapas, Mexico; [de la Calleja, Jorge; Auxilio Medina, Ma] Univ Politecn Puebla, Ingn Informat, Puebla 72640, Mexico	de la Calleja, J (reprint author), Univ Politecn Puebla, Ingn Informat, Puebla 72640, Mexico.	jorge.delacalleja@uppuebla.edu.mx		URBINA NAJERA, ARGELIA B./0000-0002-3700-7287; Medina Nieto, Maria Auxilio/0000-0001-6391-4799; de la Calleja, Jorge/0000-0002-6846-3162				35	3	3	2	22	WILEY	HOBOKEN	111 RIVER ST, HOBOKEN 07030-5774, NJ USA	1061-3773	1099-0542		COMPUT APPL ENG EDUC	Comput. Appl. Eng. Educ.	SEP
J	Sousa-Vieira, ME; Lopez-Ardao, JC; Fernandez-Veiga, M; Rodriguez-Perez, M; Lopez-Garcia, C				Sousa-Vieira, Maria E.; Lopez-Ardao, Jose C.; Fernandez-Veiga, Manuel; Rodriguez-Perez, Miguel; Lopez-Garcia, Candido			Mining relationships in learning-oriented social networks	The widespread use of computing and communications technologies has enabled the popularity of social networks oriented to learn. In this work, we study the nature and strength of associations between students using an online social network embedded in a learning management system. With datasets from three offerings of the same course, we mined the sequences of questions and answers posted by the …	1		Cuanti	Spain		2	COMPUTER APPLICATIONS IN ENGINEERING EDUCATION			English	Article						collaborative learning; learning analytics; online social learning networks; social networks analysis	PERFORMANCE; COMMUNITIES	[Sousa-Vieira, Maria E.; Lopez-Ardao, Jose C.; Fernandez-Veiga, Manuel; Rodriguez-Perez, Miguel; Lopez-Garcia, Candido] Univ Vigo, Dept Telemat Engn, Vigo 36211, Spain	Sousa-Vieira, ME (reprint author), Univ Vigo, Dept Telemat Engn, Vigo 36211, Spain.	estela@det.uvigo.es	Veiga, Manuel Fernandez/O-9417-2019; Perez, Miguel Rodriguez/D-6684-2011; Fernandez-Veiga, Manuel/L-1304-2014; Lopez-Ardao, Jose Carlos/L-6408-2014	Veiga, Manuel Fernandez/0000-0002-5088-0881; Perez, Miguel Rodriguez/0000-0001-5965-1076; Fernandez-Veiga, Manuel/0000-0002-5088-0881; Lopez-Garcia, Candido/0000-0001-5338-6734; Lopez-Ardao, Jose Carlos/0000-0002-3390-0035				25	4	4	3	14	WILEY	HOBOKEN	111 RIVER ST, HOBOKEN 07030-5774, NJ USA	1061-3773	1099-0542		COMPUT APPL ENG EDUC	Comput. Appl. Eng. Educ.	SEP
J	Soffer, T; Kahan, T; Livne, E				Soffer, Tal; Kahan, Tali; Livne, Eynat			E-assessment of online academic courses via students' activities and perceptions	The rapid growth of online courses in higher education has led to developments in the field of e-assessment. This paper presents a study, which examined the quality of online academic courses using a multidimensional assessment of students' activities and perceptions, using educational data mining and an online questionnaire. The assessment focused on four aspects: instructional, communication, c…	1		Cuali	Israel		2	STUDIES IN EDUCATIONAL EVALUATION			English	Article						Student evaluation; Evaluation utilization; Evaluation methods; Online learning; Educational data mining; E-assessment	QUALITY; EXPERIENCE; EDUCATION; INTERNET	[Soffer, Tal; Kahan, Tali; Livne, Eynat] Tel Aviv Univ, Sch Educ, POB 39040, IL-69978 Tel Aviv, Israel	Soffer, T (reprint author), Tel Aviv Univ, Sch Educ, POB 39040, IL-69978 Tel Aviv, Israel.	talsofer@post.tau.ac.il; talikahan@mail.tau.ac.il; eynatlivne@mail.tau.ac.il						68	8	8	2	37	ELSEVIER SCIENCE BV	AMSTERDAM	PO BOX 211, 1000 AE AMSTERDAM, NETHERLANDS	0191-491X			STUD EDUC EVAL	Stud. Educ. Eval.	SEP
J	Amigud, A; Arnedo-Moreno, J; Daradoumis, T; Guerrero-Roldan, AE				Amigud, Alexander; Arnedo-Moreno, Joan; Daradoumis, Thanasis; Guerrero-Roldan, Ana-Elena			Using Learning Analytics for Preserving Academic Integrity	This paper presents the results of integrating learning analytics into the assessment process to enhance academic integrity in the e-learning environment. The goal of this research is to evaluate the computational-based approach to academic integrity. The machine-learning based framework learns students' patterns of language use from data, providing an accessible and non-invasive validation of st…	1	posgrado	Cuanti	Spain	Greece	2	INTERNATIONAL REVIEW OF RESEARCH IN OPEN AND DISTRIBUTED LEARNING			English	Article						electronic assessment; learning analytics; academic integrity	PLAGIARISM-DETECTION; E-MAIL; AUTHORSHIP	[Amigud, Alexander; Arnedo-Moreno, Joan; Daradoumis, Thanasis; Guerrero-Roldan, Ana-Elena] Univ Oberta Catalunya, Barcelona, Spain; [Daradoumis, Thanasis] Univ Aegean, Mitilini, Greece	Amigud, A (reprint author), Univ Oberta Catalunya, Barcelona, Spain.		Daradoumis, Thanasis/F-7165-2016	Daradoumis, Thanasis/0000-0001-9362-4469; Amigud, Alexander/0000-0002-2347-3172				42	4	4	0	10	ATHABASCA UNIV PRESS	ATHABASCA	1 UNIVERSITY DR, ATHABASCA, AB T9S 3A3, CANADA	1492-3831			INT REV RES OPEN DIS	Int. Rev. Res. Open Distrib. Learn.	AUG
J	Ahadi, A; Hellas, A; Lister, R				Ahadi, Alireza; Hellas, Arto; Lister, Raymond			A Contingency Table Derived Method for Analyzing Course Data	We describe a method for analyzing student data from online programming exercises. Our approach uses contingency tables that combine whether or not a student answered an online exercise correctly with the number of attempts that the student made on that exercise. We use this method to explore the relationship between student performance on online exercises done during semester with subsequent per…	1		Cuanti	Australia	Finland	2	ACM TRANSACTIONS ON COMPUTING EDUCATION			English	Article						Data mining; programming novices; Java		[Ahadi, Alireza; Lister, Raymond] Univ Technol Sydney, Fac Engn & Informat Technol, 15 Broadway, Ultimo, NSW 2007, Australia; [Hellas, Arto] Univ Helsinki, Dept Comp Sci, Ernst Lindelofin Katu 1, Helsinki 00560, Finland	Ahadi, A (reprint author), Univ Technol Sydney, Fac Engn & Informat Technol, 15 Broadway, Ultimo, NSW 2007, Australia.	Alireza.Ahadi@uts.edu.au; Arto.Hellas@cs.helsinki.fi; Raymond.Lister@uts.edu.au		ahadi, alireza/0000-0002-2018-3065				47	1	1	4	6	ASSOC COMPUTING MACHINERY	NEW YORK	2 PENN PLAZA, STE 701, NEW YORK, NY 10121-0701 USA	1946-6226			ACM T COMPUT EDUC	ACM Trans. Comput. Educ.	AUG
J	Carter, AS; Hundhausen, CD; Adesope, O				Carter, Adam S.; Hundhausen, Christopher D.; Adesope, Olusola			Blending Measures of Programming and Social Behavior into Predictive Models of Student Achievement in Early Computing Courses	Analyzing the process data of students as they complete programming assignments has the potential to provide computing educators with insights into both their students and the processes by which they learn to program. In prior research, we explored the relationship between (a) students' programming behaviors and course outcomes, and (b) students' participation within an online social learning env…	6-HE	how to LA	Cuanti	USA		1	ACM TRANSACTIONS ON COMPUTING EDUCATION			English	Article						Learning analytics; learning process data; learning interventions		[Carter, Adam S.] Humboldt State Univ, Dept Comp Sci, 1 Harpst St, Arcata, CA 95521 USA; [Hundhausen, Christopher D.] Washington State Univ, Sch Elect Engn & Comp Sci, Human Ctr Environm Learning & Programming HELP La, Pullman, WA 99164 USA; [Adesope, Olusola] Washington State Univ, Coll Educ, Pullman, WA 99164 USA	Carter, AS (reprint author), Humboldt State Univ, Dept Comp Sci, 1 Harpst St, Arcata, CA 95521 USA.	adam.carter@humboldt.edu; hundhaus@wsu.edu; olusola.adesope@wsu.edu			National Science Foundation [IIS-1321045]	This work is supported by the National Science Foundation, under Grant No. IIS-1321045.		56	0	0	0	5	ASSOC COMPUTING MACHINERY	NEW YORK	2 PENN PLAZA, STE 701, NEW YORK, NY 10121-0701 USA	1946-6226			ACM T COMPUT EDUC	ACM Trans. Comput. Educ.	AUG
J	Grover, S; Korhonen, A				Grover, Shuchi; Korhonen, Ari			Unlocking the Potential of Learning Analytics in Computing Education		3-0	Revisión de 5 papers. Discusión	Cuali	USA	Finland	0	ACM TRANSACTIONS ON COMPUTING EDUCATION			English	Article								[Grover, Shuchi] SRI Int, 333 Ravenswood Ave, Menlo Pk, CA 94025 USA; [Korhonen, Ari] Aalto Univ, Espoo, Finland	Grover, S (reprint author), SRI Int, 333 Ravenswood Ave, Menlo Pk, CA 94025 USA.							8	1	1	0	7	ASSOC COMPUTING MACHINERY	NEW YORK	2 PENN PLAZA, STE 701, NEW YORK, NY 10121-0701 USA	1946-6226			ACM T COMPUT EDUC	ACM Trans. Comput. Educ.	AUG
J	Yang, CL; Huang, CY; Kao, YS; Tasi, YL				Yang, Chia-Lee; Huang, Chi-Yo; Kao, Yu-Sheng; Tasi, Yi-Lang			Disaster Recovery Site Evaluations and Selections for Information Systems of Academic Big Data	The most dramatic factor shaping the future of higher education is Big Data and analytics. In the Big Data era, the explosive growth of massive data manipulations imposes a heavy burden on computation, storage, and communication in data centers. Increasing uncertainties in information system availability have become a daily serious problem. An appropriate evaluation and selection of the right inf…	6-HE	how to LA	Teórico	Taiwan		1	EURASIA JOURNAL OF MATHEMATICS SCIENCE AND TECHNOLOGY EDUCATION			English	Article						big data; disaster recovery (DR); site selection; DEMATEL-based network process (DNP); VIsekriterijumsko KOmpromisno Rangiranje (VIKOR); multiple criteria decision making (MCDM)	BUSINESS CONTINUITY MANAGEMENT; LEARNING ANALYTICS; THRESHOLD VALUE; DELPHI METHOD; DEMATEL; MODEL; TECHNOLOGIES; FRAMEWORK; SCIENCE; VIKOR	[Yang, Chia-Lee] Natl Ctr High Performance Comp, Hsinchu, Taiwan; [Huang, Chi-Yo] Natl Taiwan Normal Univ, Taipei, Taiwan; [Kao, Yu-Sheng] Univ Tokyo, Tokyo, Japan; [Tasi, Yi-Lang] Natl Cheng Kung Univ, Tainan, Taiwan	Huang, CY (reprint author), Natl Taiwan Normal Univ, Dept Ind Educ, Taipei, Taiwan.	georgeh168@gmail.com						121	3	3	1	17	MODESTUM LTD	LONDON	STE 124 CHALLENGE HOUSE 616 MITCHAM RD, CROYDON, LONDON, CRO 3AA, ENGLAND	1305-8215	1305-8223		EURASIA J MATH SCI T	Eurasia J. Math. Sci. Technol. Educ.	AUG
J	Usman, M; Iqbal, MM; Iqbal, Z; Chaudhry, MU; Farhan, M; Ashraf, M				Usman, Muhammad; Iqbal, Muhammad Munwar; Iqbal, Zeshan; Chaudhry, Muhammad Umar; Farhan, Muhammad; Ashraf, Muhammad			E-Assessment and Computer-Aided Prediction Methodology for Student Admission Test Score	Machine Learning is a scientific discipline that addresses learning in context is not learning by heart but recognizing complex patterns and makes intelligent decisions based on data. Currently, students have to face the problem of selecting the best suitable university for admission in engineering. There is no predictor system that recommends the students to select the specific category which is…	6-HE	How to LA - ingreso a la U	Empirical	Pakistan	South Korea	0	EURASIA JOURNAL OF MATHEMATICS SCIENCE AND TECHNOLOGY EDUCATION			English	Article						multiple regression; computer aided prediction; admission test score; machine learning	RECOMMENDER SYSTEMS	[Usman, Muhammad; Iqbal, Muhammad Munwar; Iqbal, Zeshan] Univ Engn & Technol, Taxila, Pakistan; [Chaudhry, Muhammad Umar; Ashraf, Muhammad] Sungkyunkwan Univ, Suwon, South Korea; [Farhan, Muhammad] COMSATS Inst Informat Technol, Sahiwal, Pakistan	Iqbal, MM (reprint author), Univ Engn & Technol, Taxila, Pakistan.	munwariq@gmail.com	Farhan, Muhammad/F-8071-2011	Farhan, Muhammad/0000-0002-3649-5717				16	1	1	0	4	EURASIA	ANKARA	GAZI UNIV, GAZI EGTIM FAKULTESI, K BLOK 210, TEKNIKOKULLAR, ANKARA, 06500, TURKEY	1305-8215	1305-8223		EURASIA J MATH SCI T	Eurasia J. Math. Sci. Technol. Educ.	AUG
J	Peng, W				Peng, Wang F.			Research on Online Learning Behavior Analysis Model in Big Data Environment	In this study, on the basis of summarizing the current situation of online learning behavior and related theoretical research. Based on the analysis of related research results, considering the existing problems, the main contents of this paper include the following aspects: (1) Define the connotation of online learning behavior, and introduce the theory of artificial intelligence into the classi…	6-HE	how to LA	Cuanti	China		1	EURASIA JOURNAL OF MATHEMATICS SCIENCE AND TECHNOLOGY EDUCATION			English	Article						big data; online learning platform; online learning behavior; data mining		[Peng, Wang F.] Dalian CBEAD, China Business Execut Acad, Dalian, Peoples R China	Peng, W (reprint author), China Business Execut Acad, Dept Execut Educ, 777 HongLing Rd, Dalian 116086, Peoples R China.	wangp@cbead.cn			National Natural Science Foundation of China [71602181]; Liaoning social science planning fund [L16CJY015]	This research was supported by National Natural Science Foundation of China (No. 71602181), Liaoning social science planning fund (No. L16CJY015).		9	1	1	2	28	EURASIA	ANKARA	GAZI UNIV, GAZI EGTIM FAKULTESI, K BLOK 210, TEKNIKOKULLAR, ANKARA, 06500, TURKEY	1305-8215	1305-8223		EURASIA J MATH SCI T	Eurasia J. Math. Sci. Technol. Educ.	AUG
J	Zhang, W; Qin, SM; Jin, HJ; Deng, J; Wu, LK				Zhang, Wei; Qin, Shiming; Jin, Hanjun; Deng, Jing; Wu, Longkai			An Empirical Study on Student Evaluations of Teaching Based on Data Mining	Under the influence of big data, many fields have undergone tremendous changes. In the field of education, the data still contains a wealth of practical value, but the data mining and knowledge discovery is not enough, especially in the application of student evaluations of teaching (SET). In study, the K-means algorithm is used to cluster the data of three main teaching evaluation indexes (TEI) …	1		Cuanti	China	Singapore	1	EURASIA JOURNAL OF MATHEMATICS SCIENCE AND TECHNOLOGY EDUCATION			English	Article						student evaluation of teaching (SET); k-mean algorithm; the logistic regression; big data		[Zhang, Wei; Qin, Shiming; Jin, Hanjun; Deng, Jing] Cent China Normal Univ, Wuhan, Hubei, Peoples R China; [Wu, Longkai] Nanyang Technol Univ, Singapore, Singapore	Qin, SM (reprint author), Cent China Normal Univ, Natl Engn Res Ctr E Learning, Wuhan 430079, Hubei, Peoples R China.	shiming_qin@126.com			University-Industry-Institute Base of Educational Information Software [2014-01]; Key Technologies and Standards of Public Service System for Teacher Training in Primary and Secondary Schools [2014BAH22F01]	This research was partially funded by the University-Industry-Institute Base of Educational Information Software (2014-01), the Key Technologies and Standards of Public Service System for Teacher Training in Primary and Secondary Schools (2014BAH22F01).		13	0	0	0	15	MODESTUM LTD	LONDON	STE 124 CHALLENGE HOUSE 616 MITCHAM RD, CROYDON, LONDON, CRO 3AA, ENGLAND	1305-8215	1305-8223		EURASIA J MATH SCI T	Eurasia J. Math. Sci. Technol. Educ.	AUG
J	Nyland, R; Davies, RS; Chapman, J; Allen, G				Nyland, Rob; Davies, Randall S.; Chapman, John; Allen, Gove			Transaction-level learning analytics in online authentic assessments	This paper presents a case for the use of transaction-level data when analyzing automated online assessment results to identify knowledge gaps and misconceptions for individual students. Transaction-level data, which records all of the steps a student uses to complete an assessment item, are preferred over traditional assessment formats that submit only the final answer, as the system can detect …	1		Cuanti	USA		2	JOURNAL OF COMPUTING IN HIGHER EDUCATION			English	Article						Educational data mining; Assessment; Data logs; Learning analytics	THINKING	[Nyland, Rob; Davies, Randall S.; Chapman, John] Brigham Young Univ, 150 MCKB, Provo, UT 84602 USA; [Allen, Gove] Brigham Young Univ, 778 TNRB, Provo, UT 84602 USA	Nyland, R (reprint author), Brigham Young Univ, 150 MCKB, Provo, UT 84602 USA.	robnyland@gmail.com; randy.davies@byu.edu; chapmjs@gmail.com; gove@byu.edu		Nyland, Robert/0000-0003-3264-7039				33	1	1	3	8	SPRINGER	NEW YORK	233 SPRING ST, NEW YORK, NY 10013 USA	1042-1726	1867-1233		J COMPUT HIGH EDUC	J. Comput. High. Educ.	AUG
J	McDonald, J; Bird, RJ; Zouaq, A; Moskal, ACM				McDonald, J.; Bird, R. J.; Zouaq, A.; Moskal, A. C. M.			Short answers to deep questions: supporting teachers in large-class settings	In large class settings, individualized student-teacher interaction is difficult. However, teaching interactions (e.g., formative feedback) are central to encouraging deep approaches to learning. While there has been progress in automatic short-answer grading, analysing student responses to support formative feedback at scale is arguably some way from being widely applied in practice. However, an…	1	1st year health students	Cuali	New Zealand	Canada	1	JOURNAL OF COMPUTER ASSISTED LEARNING			English	Article						formative feedback; higher education; learning analytics	LEXICAL BUNDLES	[McDonald, J.] Univ Auckland, Ctr Learning & Res Higher Educ, Auckland 1010, New Zealand; [Bird, R. J.] Univ Otago, Dept Anat, Dunedin, New Zealand; [Zouaq, A.] Univ Ottawa, Sch Elect Engn & Comp Sci, Ottawa, ON, Canada; [Moskal, A. C. M.] Otago Polytech, Coll Enterprise & Dev, Dunedin, New Zealand	McDonald, J (reprint author), Univ Auckland, Ctr Learning & Res Higher Educ, Auckland 1010, New Zealand.	j.mcdonald@auckland.ac.nz	Moskal, Adon/S-2054-2019	Moskal, Adon/0000-0003-4089-2130	Ako Aotearoa, New Zealand, National Project Fund Grant [NPF15-008]; University of Otago ethics committee [D14/049]	The authors are grateful for the helpful feedback on early drafts of this paper and our research approach from Dr Irina Elgort, Victoria University of Wellington, NZ, Mr Swee-Kin Loke, Otago Polytechnic, Dunedin, NZ and Dr Angela McLean, Simon Fraser University, BC, Canada. The research reported in this paper is supported by an Ako Aotearoa, New Zealand, National Project Fund Grant no: NPF15-008.…		32	0	0	3	29	WILEY	HOBOKEN	111 RIVER ST, HOBOKEN 07030-5774, NJ USA	0266-4909	1365-2729		J COMPUT ASSIST LEAR	J. Comput. Assist. Learn.	AUG
J	Ranga, JS				Ranga, Jayashree S.			Customized Videos on a YouTube Channel: A Beyond the Classroom Teaching and Learning Platform for General Chemistry Courses	Videos are an integral part of online courses. In this study, customized YouTube videos were explored as teaching and learning materials in place of face-to-face discussion sessions in General Chemistry courses. The videos were created using a budget-friendly and interactive app on an iPad. The customized YouTube videos were available to students on; a YouTube channel dedicated to the course. Use…	1		Cuanti	USA		2	JOURNAL OF CHEMICAL EDUCATION			English	Article						First-Year Undergraduate/General; Distance Learning/Self Instruction; Internet/Web-Based Learning; Multimedia-Based Learning; Student-Centered Learning	FLIPPED CLASSROOM; CONFCHEM CONFERENCE; FORMAT	[Ranga, Jayashree S.] Salem State Univ, Dept Chem & Phys, Salem, MA 01970 USA	Ranga, JS (reprint author), Salem State Univ, Dept Chem & Phys, Salem, MA 01970 USA.	jranga@salemstate.edu						12	2	3	0	35	AMER CHEMICAL SOC	WASHINGTON	1155 16TH ST, NW, WASHINGTON, DC 20036 USA	0021-9584	1938-1328		J CHEM EDUC	J. Chem. Educ.	JUL
J	Chen, CT; Chang, KY				Chen, Chen-Tung; Chang, Kai-Yi			A Study on the Rare Factors Exploration of Learning Effectiveness by Using Fuzzy Data Mining	The phenomenon of low fertility has been negative impacted on the social structure of the educational environment in Taiwan. To increase the learning effectiveness of students became the most important issue for the Universities in Taiwan. Due to the subjective judgment of evaluators and the attributes of influenced factors are always fuzzy, it is not easy to measure the learning effectiveness by…	1		Cuanti	Taiwan		1	EURASIA JOURNAL OF MATHEMATICS SCIENCE AND TECHNOLOGY EDUCATION			English	Article						learning effectiveness; fuzzy data mining; association rules; rare item sets	KNOWLEDGE DISCOVERY; ASSOCIATION RULES; PERFORMANCE; SYSTEMS; FRAMEWORK; NETWORKS	[Chen, Chen-Tung; Chang, Kai-Yi] Natl United Univ, Miaoli, Miaoli County, Taiwan	Chen, CT (reprint author), Natl United Univ, Dept Informat Management, Miaoli, Miaoli County, Taiwan.	ctchen@nuu.edu.tw			Ministry of Science and Technology of Taiwan [MOST 103-2410-H-239-008-MY2]	This work is partially supported by the Ministry of Science and Technology of Taiwan under grant No. MOST 103-2410-H-239-008-MY2.		55	0	0	0	2	ISER PUBLICATIONS	LONDON	STE 124 CHALLENGE HOUSE 616 MITCHEM RD, CRO 3AA, CROYDON, LONDON, 00000, ENGLAND	1305-8215	1305-8223		EURASIA J MATH SCI T	Eurasia J. Math. Sci. Technol. Educ.	JUN
J	Rambe, P; Moeti, M				Rambe, Patient; Moeti, Mamello			Disrupting and democratising higher education provision or entrenching academic elitism: towards a model of MOOCs adoption at African universities	Challenges of broadening access, escalating cost, maintaining desirable quality and enhancing meaningful learning experiences in African higher education (HE) have spurred debates on how to restructure higher education delivery to meet the diverse needs of heterogeneous learners and adapt pedagogical models to the educational realities of low-income African countries. In view of these complexitie…	3-HE	crítica	Teórico	South Africa		0	ETR&D-EDUCATIONAL TECHNOLOGY RESEARCH AND DEVELOPMENT			English	Article						MOOCs; Disruptive innovation theory; Democratisation; Academic elitism		[Rambe, Patient; Moeti, Mamello] Fac Management Sci, Dept Business Support Studies, Private Bag 20539, Bloemfontein, South Africa	Rambe, P (reprint author), Fac Management Sci, Dept Business Support Studies, Private Bag 20539, Bloemfontein, South Africa.	prambe@cut.ac.za; mmoeti@cut.ac.za						66	4	4	5	55	SPRINGER	NEW YORK	233 SPRING ST, NEW YORK, NY 10013 USA	1042-1629	1556-6501		ETR&D-EDUC TECH RES	ETR&D-Educ. Tech. Res. Dev.	JUN
J	Best, M; MacGregor, D				Best, Marnie; MacGregor, Denise			Transitioning Design and Technology Education from physical classrooms to virtual spaces: implications for pre-service teacher education	Technology-mediated teaching and learning enables access to educational opportunities, irrespective of locality, ruruality or remoteness. The design, development and delivery of technology enhanced learning in pre-service teacher education programs is therefore gaining momentum, both in Australia and internationally. Much research regarding online, or blended learning, has focussed on theoretical…	1		Cuali	Australia		2	INTERNATIONAL JOURNAL OF TECHNOLOGY AND DESIGN EDUCATION			English	Article						Design and Technology Education; Curriculum; Online learning; Learner support; Pre-service teacher education	LEARNING-ENVIRONMENT; ONLINE; EXPERIENCES; SUPPORT	[Best, Marnie; MacGregor, Denise] Univ South Australia, Sch Educ, Mawson Lakes Campus,Mawson Lakes Blvd, Adelaide, SA 5095, Australia	Best, M (reprint author), Univ South Australia, Sch Educ, Mawson Lakes Campus,Mawson Lakes Blvd, Adelaide, SA 5095, Australia.	Marnie.Best@unisa.edu.au		Best, Marnie/0000-0002-6880-5521				27	2	2	7	27	SPRINGER	DORDRECHT	VAN GODEWIJCKSTRAAT 30, 3311 GZ DORDRECHT, NETHERLANDS	0957-7572	1573-1804		INT J TECHNOL DES ED	Int. J. Technol. Des. Educ.	JUN
J	Akhtar, S; Warburton, S; Xu, W				Akhtar, S.; Warburton, S.; Xu, W.			The use of an online learning and teaching system for monitoring computer aided design student participation and predicting student success	In this paper we report on the use of a purpose built Computer Support Collaborative learning environment designed to support lab-based CAD teaching through the monitoring of student participation and identified predictors of success. This was carried out by analysing data from the interactive learning system and correlating student behaviour with summative learning outcomes. A total of 331 under…	1		Cuanti	UK		2	INTERNATIONAL JOURNAL OF TECHNOLOGY AND DESIGN EDUCATION			English	Article						CAD teaching; Blended learning; Learning analytics; Predictive model; Student monitoring	MULTITASKING; PERFORMANCE; TIME	[Akhtar, S.; Warburton, S.; Xu, W.] Univ Surrey, Dept Technol Enhanced Learning, Guildford GU2 7XH, Surrey, England	Warburton, S (reprint author), Univ Surrey, Dept Technol Enhanced Learning, Guildford GU2 7XH, Surrey, England.	s.warburton@surrey.ac.uk		Warburton, Steven/0000-0001-5443-4531	University of Surrey	This work was funded by a University of Surrey access grant.		48	4	4	1	37	SPRINGER	DORDRECHT	VAN GODEWIJCKSTRAAT 30, 3311 GZ DORDRECHT, NETHERLANDS	0957-7572	1573-1804		INT J TECHNOL DES ED	Int. J. Technol. Des. Educ.	JUN
J	Hernandez-Nanclares, N; Garcia-Muniz, AS; Rienties, B				Hernandez-Nanclares, Nuria; Garcia-Muniz, Ana S.; Rienties, Bart			Making the most of "external" group members in blended and online environments	Although the importance of boundary spanning in blended and online learning is widely acknowledged, most educational research has ignored whether and how students learn from others outside their assigned group. One potential approach for understanding cross-boundary knowledge sharing is Social Network Analysis (SNA). In this article, we apply four network metrics to unpack how students developed …	1		Cuanti	Spain	UK	2	INTERACTIVE LEARNING ENVIRONMENTS			English	Article						Blended learning; group learning; knowledge spillovers; structural holes; social networks analysis; higher education	SOCIAL NETWORK ANALYSIS; STRUCTURAL HOLES; LEARNING ENVIRONMENTS; KNOWLEDGE; GENERATION; CONFLICT; PROGRAM	[Hernandez-Nanclares, Nuria; Garcia-Muniz, Ana S.] Univ Oviedo, Appl Econ, Oviedo, Spain; [Rienties, Bart] Open Univ, Inst Educ Technol, Learning Analyt, Milton Keynes, Bucks, England	Hernandez-Nanclares, N (reprint author), Univ Oviedo, Appl Econ, Oviedo, Spain.	nhernan@uniovi.es		Rienties, Bart/0000-0003-3749-9629; Hernandez-Nanclares, Nuria/0000-0002-6143-8378				38	2	2	3	20	ROUTLEDGE JOURNALS, TAYLOR & FRANCIS LTD	ABINGDON	2-4 PARK SQUARE, MILTON PARK, ABINGDON OX14 4RN, OXON, ENGLAND	1049-4820	1744-5191		INTERACT LEARN ENVIR	Interact. Learn. Environ.	JUN
J	Zheng, M; Bender, D; Nadershahi, N				Zheng, M.; Bender, D.; Nadershahi, N.			Faculty professional development in emergent pedagogies for instructional innovation in dental education	Innovative pedagogies have significantly impacted health professions' education, dental education included. In this context, faculty, defined in this study as instructor in higher education, has been increasingly required to hone their instructional skills. The purpose of this exploratory study was to share the design, implementation and preliminary outcomes of two programmes to enhance dental fa…	1		Cuanti	USA		2	EUROPEAN JOURNAL OF DENTAL EDUCATION			English	Article						faculty development; dental education; emergent pedagogies; instructional innovation; emerging technologies	CONTENT KNOWLEDGE; TEACHING EFFECTIVENESS; FLIPPED CLASSROOM; MEDICAL-EDUCATION; LEARNING COURSE; PROGRAM; POSTGRADUATE; PERSPECTIVE; REDESIGN; STUDENTS	[Zheng, M.; Bender, D.; Nadershahi, N.] Univ Pacific, Sch Dent, Off Acad Affairs, 155 5th St, San Francisco, CA 94103 USA	Zheng, M (reprint author), Univ Pacific, Sch Dent, Off Acad Affairs, 155 5th St, San Francisco, CA 94103 USA.	szheng@pacific.edu						43	6	6	3	37	WILEY	HOBOKEN	111 RIVER ST, HOBOKEN 07030-5774, NJ USA	1396-5883	1600-0579		EUR J DENT EDUC	Eur. J. Dent. Educ.	MAY
J	Farhan, M; Aslam, M				Farhan, Muhammad; Aslam, Muhammad			An Interactive Assessment Framework for Visual Engagement: Statistical Analysis of a TEDx Video	This study aims to assess the visual engagement of the video lectures. This analysis can be useful for the presenter and student to find out the overall visual attention of the videos. For this purpose, a new algorithm and data collection module are developed. Videos can be transformed into a dataset with the help of data collection module. The dataset is prepared by extracting the image frames f…	6-0	how to LA	Cuanti	Pakistan		1	EURASIA JOURNAL OF MATHEMATICS SCIENCE AND TECHNOLOGY EDUCATION			English	Article						interactive assessment; electronic learning; visual engagement; visual attention; video lecture; MOOCs		[Farhan, Muhammad; Aslam, Muhammad] Univ Engn & Technol, Dept Comp Sci & Engn, Lahore, Pakistan; [Farhan, Muhammad] COMSATS Inst Informat Technol, Dept Comp Sci, Sahiwal, Pakistan	Farhan, M (reprint author), Univ Engn & Technol, Dept Comp Sci & Engn, Lahore, Pakistan.	farhansajid@gmail.com	Farhan, Muhammad/F-8071-2011	Farhan, Muhammad/0000-0002-3649-5717				20	2	2	0	8	MODESTUM LTD	LONDON	STE 124 CHALLENGE HOUSE 616 MITCHAM RD, CROYDON, LONDON, CRO 3AA, ENGLAND	1305-8215	1305-8223		EURASIA J MATH SCI T	Eurasia J. Math. Sci. Technol. Educ.	APR
J	Bodily, R; Nyland, R; Wiley, D				Bodily, Robert; Nyland, Rob; Wiley, David			The RISE Framework: Using Learning Analytics to Automatically Identify Open Educational Resources for Continuous Improvement	The RISE (Resource Inspection, Selection, and Enhancement) Framework is a framework supporting the continuous improvement of open educational resources (OER). The framework is an automated process that identifies learning resources that should be evaluated and either eliminated or improved. This is particularly useful in OER contexts where the copyright permissions of resources allow for remixing…	1	Community college	Cuanti	USA		2	INTERNATIONAL REVIEW OF RESEARCH IN OPEN AND DISTRIBUTED LEARNING			English	Article						OER; open educational resources; course evaluation; learning analytics; continuous improvement; The RISE Framework	USAGE	[Bodily, Robert; Nyland, Rob; Wiley, David] Brigham Young Univ, Provo, UT 84602 USA	Bodily, R (reprint author), Brigham Young Univ, Provo, UT 84602 USA.			Wiley, David/0000-0001-6722-4744; Nyland, Robert/0000-0003-3264-7039				20	1	1	1	9	ATHABASCA UNIV PRESS	ATHABASCA	1 UNIVERSITY DR, ATHABASCA, AB T9S 3A3, CANADA	1492-3831			INT REV RES OPEN DIS	Int. Rev. Res. Open Distrib. Learn.	APR
J	Hsiao, IYT; Lan, YJ; Kao, CL; Li, P				Hsiao, Indy Y. T.; Lan, Yu-Ju; Kao, Chia-Ling; Li, Ping			Visualization Analytics for Second Language Vocabulary Learning in Virtual Worlds	Language learning occurring in authentic contexts has been shown to be more effective. Virtual worlds provide simulated contexts that have the necessary elements of authentic contexts for language learning, and as a result, many studies have adopted virtual worlds as a useful platform for language learning. However, few studies so far have examined the relationship between learning outcomes and l…	1	Students from the Pennsylvania State University	Cuanti	Taiwan	USA	2	EDUCATIONAL TECHNOLOGY & SOCIETY			English	Article						Visualization analytics; Learning analytics; Learning strategies; Virtual worlds; Second language learning; Vocabulary acquisition	PERFORMANCE; CLASSIFICATION; ACQUISITION; STRATEGY; SUCCESS	[Hsiao, Indy Y. T.; Lan, Yu-Ju; Kao, Chia-Ling] Natl Taiwan Normal Univ, Dept Appl Chinese Language & Culture, Taipei, Taiwan; [Li, Ping] Penn State Univ, Dept Psychol, University Pk, PA 16802 USA; [Li, Ping] Penn State Univ, Ctr Brain Behav & Cognit, University Pk, PA 16802 USA	Lan, YJ (reprint author), Natl Taiwan Normal Univ, Dept Appl Chinese Language & Culture, Taipei, Taiwan.	indymajere@gmail.com; yujulan@gmail.com; c.kao@oxon.org; pu18@psu.edu		Lan, Yu-Ju/0000-0003-0229-5079; Gupta, Kao Chia-Ling/0000-0001-7980-528X	Ministry of Science and Technology, Taiwan, R.O.C. [MOST 103-2628-S-003 -002 -MY3, MOST 105-2511-S-003 -018 -MY3, MOST 105-2911-I-003-301]; US National Science Foundation [BCS-1349110, BCS-1338946]; Aim for the Top University Project and Center of Learning Technology for Chinese of National Taiwan Normal University (NTNU); Ministry of Education, Taiwan, R.O.C.; International Research-Intensive Ce…	We would like to thank two anonymous reviewers and editors for their valuable comments and suggestions for improving this article. We thank the Ministry of Science and Technology, Taiwan, R.O.C., under Grant Nos. MOST 103-2628-S-003 -002 -MY3, MOST 105-2511-S-003 -018 -MY3, MOST 105-2911-I-003-301, and the US National Science Foundation grants, BCS-1349110 and BCS-1338946, for financially support…		51	3	3	0	14	IEEE COMPUTER SOC, LEARNING TECHNOLOGY TASK FORCE	PALMERSTON NORTH	BAG 11-222, MASSEY UNIVERSITY, PALMERSTON NORTH, NEW ZEALAND	1436-4522			EDUC TECHNOL SOC	Educ. Technol. Soc.	APR
J	Chen, SY; Yeh, CC				Chen, Sherry Y.; Yeh, Chia-Chi			The Effects of Cognitive Styles on the Use of Hints in Academic English: A Learning Analytics Approach	Various hints have been proposed to scaffold students. Such hints can be broadly divided into direct hints and indirect hints. On the other hand, individual differences existed among learners. In particular, cognitive styles greatly affect student learning. However, there is a lack of studies to investigate how cognitive styles affect students' reactions to the use of hints in the context of acad…	1	No pude entrar al paper	Mixed	Taiwan		2	EDUCATIONAL TECHNOLOGY & SOCIETY			English	Article						Cognitive styles; English learning; Hints; Lag Sequential Analysis	INDIVIDUAL-DIFFERENCES; PEER ASSESSMENT; PERFORMANCE; STUDENTS; CONTEXT; INSTRUCTION; PREFERENCES; FEEDBACK; BEHAVIOR; FIELD	[Chen, Sherry Y.; Yeh, Chia-Chi] Natl Cent Univ, Grad Inst Network Learning Technol, Jhongli, Taiwan	Chen, SY (reprint author), Natl Cent Univ, Grad Inst Network Learning Technol, Jhongli, Taiwan.	sherry@cl.ncu.edu.tw; comkingl@yahoo.com.tw	Chen, Sherry Y/N-8355-2017		Ministry of Science and Technology of the Republic of China, Taiwan [MOST 104-2511-S-008-008-MY3]	The authors would like to thank the Ministry of Science and Technology of the Republic of China, Taiwan, for financial support (MOST 104-2511-S-008-008-MY3)		46	5	5	1	17	IEEE COMPUTER SOC, LEARNING TECHNOLOGY TASK FORCE	PALMERSTON NORTH	BAG 11-222, MASSEY UNIVERSITY, PALMERSTON NORTH, NEW ZEALAND	1436-4522			EDUC TECHNOL SOC	Educ. Technol. Soc.	APR
J	Jovanovic, J; Gasevic, D; Dawson, S; Pardo, A; Mirriahi, N				Jovanovic, Jelena; Gasevic, Dragan; Dawson, Shane; Pardo, Abelardo; Mirriahi, Negin			Learning analytics to unveil learning strategies in a flipped classroom		1	Estudiantes de posgrado	Cuanti	Serbia	Scotland;Australia	2	INTERNET AND HIGHER EDUCATION			English	Article							ACADEMIC-ACHIEVEMENT; TOOL-USE; STUDENTS; PERFORMANCE; UNIVERSITY; EDUCATION; PATTERNS; INQUIRY	[Jovanovic, Jelena] Univ Belgrade, Fac Org Sci, Belgrade, Serbia; [Gasevic, Dragan] Univ Edinburgh, Moray House Sch Educ, Edinburgh, Midlothian, Scotland; [Gasevic, Dragan] Univ Edinburgh, Sch Informat, Edinburgh, Midlothian, Scotland; [Dawson, Shane; Mirriahi, Negin] Univ South Australia, Teaching Innovat Unit, Adelaide, SA, Australia; [Pardo, Abelardo] Univ Sydney, Sch Elect & Informat Engn, Sy…	Jovanovic, J (reprint author), Univ Belgrade, Fac Org Sci, Belgrade, Serbia.	jeljov@fon.bg.ac.rs; dgasevic@acm.org; shane.dawson@unisa.edu.au; abelardo.pardo@sydney.edu.au; negin.mirriahi@unisa.edu.au	Mirriahi, Negin/R-2333-2017; Pardo, Abelardo/C-3001-2011; Dawson, Shane/F-3946-2013	Mirriahi, Negin/0000-0003-4139-3149; Pardo, Abelardo/0000-0002-6857-0582; Dawson, Shane/0000-0003-2435-2193; Gasevic, Dragan/0000-0001-9265-1908				78	26	26	9	88	ELSEVIER SCIENCE INC	NEW YORK	STE 800, 230 PARK AVE, NEW YORK, NY 10169 USA	1096-7516	1873-5525		INTERNET HIGH EDUC	Internet High. Educ.	APR
J	Khalil, M; Ebner, M				Khalil, Mohammad; Ebner, Martin			Clustering patterns of engagement in Massive Open Online Courses (MOOCs): the use of learning analytics to reveal student categories	Massive Open Online Courses (MOOCs) are remote courses that excel in their students' heterogeneity and quantity. Due to the peculiarity of being massiveness, the large datasets generated by MOOC platforms require advanced tools and techniques to reveal hidden patterns for purposes of enhancing learning and educational behaviors. This publication offers a research study on using clustering as one …	4	MOOCs -iMooX: Creado por una consorcio europeo formado por instituciones públicas y privadas. iMooX offers certificates and badges to successful students who fulfilled course requirements at no cost	Cuanti	Austria		1	JOURNAL OF COMPUTING IN HIGHER EDUCATION			English	Article						Massive Open Online Courses (MOOCs); Learning analytics; Clustering; Engagement; Undergraduates; Patterns; Activity	INTRINSIC MOTIVATION	[Khalil, Mohammad; Ebner, Martin] Graz Univ Technol, Educ Technol, Graz, Austria	Khalil, M (reprint author), Graz Univ Technol, Educ Technol, Graz, Austria.	mohammad.khalil@tugraz.at	Khalil, Mohammad/G-9275-2016	Khalil, Mohammad/0000-0002-6860-4404				37	13	13	7	49	SPRINGER	NEW YORK	233 SPRING ST, NEW YORK, NY 10013 USA	1042-1726	1867-1233		J COMPUT HIGH EDUC	J. Comput. High. Educ.	APR
J	Pappas, I; Giannakos, M; Mikalef, P				Pappas, Ilias O.; Giannakos, Michail N.; Mikalef, Patrick			Investigating students' use and adoption of with-video assignments: lessons learnt for video-based open educational resources	The use of video-based open educational resources is widespread, and includes multiple approaches to implementation. In this paper, the term "with-video assignments" is introduced to portray video learning resources enhanced with assignments. The goal of this study is to examine the factors that influence students' intention to adopt with-video assignments. Extending the technology acceptance mod…	1		Cuanti	Norway		2	JOURNAL OF COMPUTING IN HIGHER EDUCATION			English	Article						With-video assignments; Open educational resource; Students' adoption; Video-based learning	EMPIRICAL-EXAMINATION; PERCEIVED USEFULNESS; ACCEPTANCE; EMOTIONS; INTENTION; LECTURES; BEHAVIOR; MODEL; EASE	[Pappas, Ilias O.; Giannakos, Michail N.; Mikalef, Patrick] Norwegian Univ Sci & Technol NTNU, Dept Comp & Informat Sci, Sem Saelands Vei 7-9, N-7491 Trondheim, Norway	Giannakos, M (reprint author), Norwegian Univ Sci & Technol NTNU, Dept Comp & Informat Sci, Sem Saelands Vei 7-9, N-7491 Trondheim, Norway.	ilpappas@idi.ntnu.no; michailg@idi.ntnu.no; patrick.mikalef@idi.ntnu.no	Giannakos, Michail/L-3266-2013	Giannakos, Michail/0000-0002-8016-6208	Research Council of Norway, project FUTURE LEARNING [255129/H20]; European Union's Horizon research and innovation programme under the Marie Sklodowska-Curie Grant [704110]	This work was carried out during the tenure of an ERCIM "Alain Bensoussan" Fellowship Programme. This study was funded by The Research Council of Norway, project FUTURE LEARNING (Grant Number 255129/H20). This project has received funding from the European Union's Horizon 2020 research and innovation programme under the Marie Sklodowska-Curie Grant Agreement No 704110.		61	5	5	6	20	SPRINGER	NEW YORK	233 SPRING ST, NEW YORK, NY 10013 USA	1042-1726	1867-1233		J COMPUT HIGH EDUC	J. Comput. High. Educ.	APR
J	van der Schaaf, M; Donkers, J; Slof, B; Moonen-van Loon, J; van Tartwijk, J; Driessen, E; Badii, A; Serban, O; Ten Cate, O				van der Schaaf, Marieke; Donkers, Jeroen; Slof, Bert; Moonen-van Loon, Joyce; van Tartwijk, Jan; Driessen, Eric; Badii, Atta; Serban, Ovidiu; Ten Cate, Olle			Improving workplace-based assessment and feedback by an E-portfolio enhanced with learning analytics	Electronic portfolios (E-portfolios) are crucial means for workplace-based assessment and feedback. Although E-portfolios provide a useful approach to view each learner's progress, so far options for personalized feedback and potential data about a learner's performances at the workplace often remain unexploited. This paper advocates that E-portfolios enhanced with learning analytics, might incre…	1		Cuanti	Netherlands	UK	2	ETR&D-EDUCATIONAL TECHNOLOGY RESEARCH AND DEVELOPMENT			English	Article						Workplace-based assessment; Electronic portfolios; Student models; Technology; Enhanced feedback; Learning analytics	EDUCATION; PERSPECTIVE; ENGAGEMENT; DESIGN; SYSTEM	[van der Schaaf, Marieke; Slof, Bert; van Tartwijk, Jan] Univ Utrecht, Fac Social & Behav Sci, Dept Educ, NL-3508 TC Utrecht, Netherlands; [Donkers, Jeroen; Moonen-van Loon, Joyce; Driessen, Eric] Maastricht Univ, Maastricht, Netherlands; [Badii, Atta; Serban, Ovidiu] Univ Reading, Reading, Berks, England; [Ten Cate, Olle] Univ Med Ctr Utrecht, Utrecht, Netherlands	van der Schaaf, M (reprint author), Univ Utrecht, Fac Social & Behav Sci, Dept Educ, NL-3508 TC Utrecht, Netherlands.	m.f.vanderschaaf@uu.nl	Cate, Olle Th.J. ten/W-8382-2018	Cate, Olle Th.J. ten/0000-0002-6379-8780				53	4	4	1	26	SPRINGER	NEW YORK	233 SPRING ST, NEW YORK, NY 10013 USA	1042-1629	1556-6501		ETR&D-EDUC TECH RES	ETR&D-Educ. Tech. Res. Dev.	APR
J	Shadiev, R; Wu, TT; Huang, YM				Shadiev, Rustam; Wu, Ting-Ting; Huang, Yueh-Min			Enhancing learning performance, attention, and meditation using a speech-to-text recognition application: evidence from multiple data sources	earchers should keep in mind that interactive strategies need to be applied in order to maintain and even increase low proficiency student attention throughout the lectures. In this study, we provide STR-texts to non-native English speaking students during English lectures to facilitate learning, attention, and meditation. We carry out an experiment to test the feasibility of our approach. Our re…	1		Cuanti	China	Taiwan	2	INTERACTIVE LEARNING ENVIRONMENTS			English	Article						STR-texts; non-native English speakers; lectures in English; low EFL ability; learning performance; attention; meditation; learning analytics	LOW-ACHIEVING STUDENTS; COGNITIVE LOAD; BEHAVIOR; ENGLISH; ENVIRONMENT; TECHNOLOGY; STRATEGIES	[Shadiev, Rustam] Nanjing Normal Univ, Sch Educ Sci, Nanjing, Jiangsu, Peoples R China; [Wu, Ting-Ting] Natl Yunlin Univ Sci & Technol, Grad Sch Technol & Vocat Educ, Touliu, Yunlin, Taiwan; [Huang, Yueh-Min] Natl Cheng Kung Univ, Dept Engn Sci, 1 Ta Hsueh Rd, Tainan, Taiwan	Huang, YM (reprint author), Natl Cheng Kung Univ, Dept Engn Sci, 1 Ta Hsueh Rd, Tainan, Taiwan.	huang@mail.ncku.edu.tw	Shadiev, Rustam/L-4186-2019	Shadiev, Rustam/0000-0001-5571-1158				59	10	10	6	22	ROUTLEDGE JOURNALS, TAYLOR & FRANCIS LTD	ABINGDON	2-4 PARK SQUARE, MILTON PARK, ABINGDON OX14 4RN, OXON, ENGLAND	1049-4820	1744-5191		INTERACT LEARN ENVIR	Interact. Learn. Environ.	APR
J	Jo, I; Park, Y; Lee, H				Jo, I.; Park, Y.; Lee, H.			Three interaction patterns on asynchronous online discussion behaviours: A methodological comparison	An asynchronous online discussion (AOD) is one format of instructional methods that facilitate student-centered learning. In the wealth of AOD research, this study evaluated how students' behavior on AOD influences their academic outcomes. This case study compared the differential analytic methods including web log mining, social network analysis and content analysis which were selected by three …	1	posgrado	Cuanti	South Korea		2	JOURNAL OF COMPUTER ASSISTED LEARNING			English	Article						asynchronous online discussion; content analysis; data-mining; social network analysis (SNA)	HIGHER-EDUCATION; KNOWLEDGE; PARTICIPATION; PERFORMANCE; FORUM; CONSTRUCTION; DISCUSSIONS; ENGAGEMENT; UNIVERSITY; NETWORKS	[Jo, I.] Honam Univ, Inst Teaching & Learning, 417 Eodeung Daero, Gwangju 62399, South Korea; [Park, Y.] Ewha Womans Univ, Dept Educ Technol, Seoul, South Korea; [Lee, H.] Ticket Monster Inc, Dept Human Resource Dev, Seoul, South Korea	Park, Y (reprint author), Honam Univ, Inst Teaching & Learning, 417 Eodeung Daero, Gwangju 62399, South Korea.	ypark@honam.ac.kr		Park, Yeonjeong/0000-0003-4960-8300	Ministry of Education of the Republic of Korea; National Research Foundation of Korea [NRF-2015S1A5B6036244]	This work was supported by the Ministry of Education of the Republic of Korea and the National Research Foundation of Korea (NRF-2015S1A5B6036244).		67	5	5	4	39	WILEY	HOBOKEN	111 RIVER ST, HOBOKEN 07030-5774, NJ USA	0266-4909	1365-2729		J COMPUT ASSIST LEAR	J. Comput. Assist. Learn.	APR
J	Shibani, A; Koh, E; Lai, V; Shim, KJ				Shibani, Antonette; Koh, Elizabeth; Lai, Vivian; Shim, Kyong Jin			Assessing the Language of Chat for Teamwork Dialogue	In technology enhanced language learning, many pedagogical activities involve students in online discussion such as synchronous chat, in order to help them practice their language skills. Besides developing the language competency of students, it is also crucial to nurture their teamwork competencies for today's global and complex environment. Language communication is an important glue of teamwo…	6-0	How to LA - MOOCs - pop? --> El MOOCs fue creado por una consorcio europeo formado por instituciones públicas y privadas	Cuanti	Singapore	Australia	1	EDUCATIONAL TECHNOLOGY & SOCIETY			English	Article						Teamwork; Pre-processing; Supervised machine learning; Text mining; Learning analytics	PERFORMANCE; ONLINE	[Shibani, Antonette; Koh, Elizabeth] Nanyang Technol Univ, Natl Inst Educ, Singapore, Singapore; [Lai, Vivian; Shim, Kyong Jin] Singapore Management Univ, Singapore, Singapore; [Shibani, Antonette] Univ Technol Sydney, Sydney, NSW, Australia	Koh, E (reprint author), Nanyang Technol Univ, Natl Inst Educ, Singapore, Singapore.	antonette.shibani@gmail.com; elizabeth.koh@nie.edu.sg; vivian.lai.2011@sis.smu.edu.sg; kjshim@smu.edu.sg	Shibani, Antonette/D-2096-2017	Shibani, Antonette/0000-0003-4619-8684	Education Research Funding Programme, National Institute of Education, Nanyang Technological University, Singapore [OER62/12EK, OER09/15 EK]; Education Research Funding Programme, National Institute of Education, Nanyang Technological University, Singapore	This paper refers to data and analysis from the research projects OER62/12EK and OER09/15 EK, funded by the Education Research Funding Programme, National Institute of Education, Nanyang Technological University, Singapore. The first author has subsequently moved to another institution. The views expressed in this paper are the authors' and do not necessarily represent the views of NIE.		24	3	3	2	19	IEEE COMPUTER SOC, LEARNING TECHNOLOGY TASK FORCE	PALMERSTON NORTH	BAG 11-222, MASSEY UNIVERSITY, PALMERSTON NORTH, NEW ZEALAND	1436-4522			EDUC TECHNOL SOC	Educ. Technol. Soc.	APR
J	Lu, OHT; Huang, JCH; Huang, AYQ; Yang, SJH				Lu, Owen H. T.; Huang, Jeff C. H.; Huang, Anna Y. Q.; Yang, Stephen J. H.			Applying learning analytics for improving students engagement and learning outcomes in an MOOCs enabled collaborative programming course	As information technology continues to evolve rapidly, programming skills become increasingly crucial. To be able to construct superb programming skills, the training must begin before college or even senior high school. However, when developing comprehensive training programmers, the learning and teaching processes must be considered. In order to improve the students' learning outcome and engage…	4	MOOCs - HE	Cuanti	Taiwan		2	INTERACTIVE LEARNING ENVIRONMENTS			English	Article						Learning analytics; self-regulated learning; MOOCs; collaborative programming; big data analytics	SELF-REGULATION; ENVIRONMENTS	[Lu, Owen H. T.; Huang, Anna Y. Q.; Yang, Stephen J. H.] Natl Cent Univ, Dept Comp Sci & Informat Engn, Taoyuan, Taiwan; [Huang, Jeff C. H.] Hwa Hsia Univ Technol, Dept Comp Sci & Informat Engn, New Taipei, Taiwan	Yang, SJH (reprint author), Natl Cent Univ, Dept Comp Sci & Informat Engn, Taoyuan, Taiwan.	jhyang@csie.ncu.edu.tw		Huang, Anna/0000-0002-2075-2256	Ministry of Science and Technology, Taiwan [NSC 102-2511-S-008-013-MY3, MOST 104-2511-S-008-006-MY2]	This work is supported by Ministry of Science and Technology, Taiwan [grant numbers NSC 102-2511-S-008-013-MY3 and MOST 104-2511-S-008-006-MY2].		25	6	6	14	95	ROUTLEDGE JOURNALS, TAYLOR & FRANCIS LTD	ABINGDON	2-4 PARK SQUARE, MILTON PARK, ABINGDON OX14 4RN, OXON, ENGLAND	1049-4820	1744-5191		INTERACT LEARN ENVIR	Interact. Learn. Environ.	APR
J	Sultana, S; Khan, S; Abbas, MA				Sultana, Sara; Khan, Sharifullah; Abbas, Muhammad A.			Predicting performance of electrical engineering students using cognitive and non-cognitive features for identification of potential dropouts	The student dropout rate in universities is fascinating, especially among the students of Electrical Engineering. Even the most developed European countries face 40% to 50% dropout rate of engineering students during their first year, and the rate can be as high as 80% for some engineering disciplines. This problem calls attention of educators and university administration to take measures which …	1		Cuanti	Pakistan		1	INTERNATIONAL JOURNAL OF ELECTRICAL ENGINEERING EDUCATION			English	Article						Educational data mining; decision tree; logistic regression; Naive Bayes; neural networks; student performance prediction; non-cognitive data	UNIVERSITY; SUPPORT	[Sultana, Sara; Khan, Sharifullah] NUST, SEECS, Islamabad, Pakistan; [Abbas, Muhammad A.] Pir Mehr Ali Shah Arid Agr Univ, Rawalpindi, Pakistan	Khan, S (reprint author), NUST, SEECS, Islamabad, Pakistan.	sharifullah.khan@seecs.edu.pk						22	1	1	7	25	SAGE PUBLICATIONS LTD	LONDON	1 OLIVERS YARD, 55 CITY ROAD, LONDON EC1Y 1SP, ENGLAND	0020-7209	2050-4578		INT J ELEC ENG EDUC	Int. J. Elec. Eng. Educ.	APR
J	Wintrup, J				Wintrup, Julie			Higher Education's Panopticon? Learning Analytics, Ethics and Student Engagement	Is learning analytics a movement that seeks to rebalance the effects of higher education's apparent blindness to privilege, its unequal access regimes and persistent retention and attainment gaps through a more skilful and strategic use of student data? Or is it part of a larger project to surveil students and staff in higher education, in pursuit of greater efficiency and control? Both perspecti…	3-HE	crítica	Teórico	UK		0	HIGHER EDUCATION POLICY			English	Article						learning analytics; MOOCs; student engagement; ethics; student data	CONSENT	[Wintrup, Julie] Univ Southampton, Highfield Campus, Southampton SO17 1BJ, Hants, England	Wintrup, J (reprint author), Univ Southampton, Highfield Campus, Southampton SO17 1BJ, Hants, England.	J.Wintrup@soton.ac.uk	Awad, Fawzia/D-9897-2017	Awad, Fawzia/0000-0002-5390-2820				62	0	0	5	58	PALGRAVE MACMILLAN LTD	BASINGSTOKE	BRUNEL RD BLDG, HOUNDMILLS, BASINGSTOKE RG21 6XS, HANTS, ENGLAND	0952-8733	1740-3863		HIGH EDUC POLICY	High Educ. Policy	MAR
J	Brown, SJ; White, S; Power, N				Brown, S. J.; White, S.; Power, N.			Introductory anatomy and physiology in an undergraduate nursing curriculum	Using an educational data mining approach, first-year academic achievement of undergraduate nursing students, which included two compulsory courses in introductory human anatomy and physiology, was compared with achievement in a final semester course that transitioned students into the workplace. We hypothesized that students could be grouped according to their first-year academic achievement usi…	1		Cuanti	New Zealand		1	ADVANCES IN PHYSIOLOGY EDUCATION			English	Article						cluster analysis; assessment; anatomy and physiology; undergraduate; nursing	PRE-REGISTRATION CURRICULUM; BIOLOGICAL SCIENCES; STUDENTS; PERCEPTIONS; BIOSCIENCES; EDUCATION; CARE	[Brown, S. J.; White, S.; Power, N.] Auckland Univ Technol, Sch Interprofess Hlth Studies, Akoranga Dr, Auckland, New Zealand	Brown, SJ (reprint author), Auckland Univ Technol, Sch Interprofess Hlth Studies, Akoranga Dr, Auckland, New Zealand.	stbrown@aut.ac.nz						30	2	3	2	11	AMER PHYSIOLOGICAL SOC	BETHESDA	9650 ROCKVILLE PIKE, BETHESDA, MD 20814 USA	1043-4046	1522-1229		ADV PHYSIOL EDUC	Adv. Physiol. Educ.	MAR
J	Olsen, J; Aleven, V; Rummel, N				Olsen, Jennifer; Aleven, Vincent; Rummel, Nikol			Statistically Modeling Individual Students' Learning Over Successive Collaborative Practice Opportunities	Within educational data mining, many statistical models capture the learning of students working individually. However, not much work has been done to extend these statistical models of individual learning to a collaborative setting, despite the effectiveness of collaborative learning activities. We extend a widely used model (the additive factors model) to account for the effect of collaboration…	1		Cuanti	USA	Germany	2	JOURNAL OF EDUCATIONAL MEASUREMENT			English	Article							KNOWLEDGE	[Olsen, Jennifer] Carnegie Mellon Univ, Human Comp Interact, 5000 Forbes Ave, Pittsburgh, PA 15213 USA; [Aleven, Vincent] Carnegie Mellon Univ, Human Comp Interact Inst, 5000 Forbes Ave, Pittsburgh, PA 15213 USA; [Rummel, Nikol] Ruhr Univ Bochum, Inst Educ Res, Educ Psychol Lab, Univ Str 150, D-44801 Bochum, Germany	Olsen, J (reprint author), Carnegie Mellon Univ, Human Comp Interact, 5000 Forbes Ave, Pittsburgh, PA 15213 USA.	jkolsen@cs.cmu.edu; aleven@cs.cmu.edu; nikol.rummel@rub.de		Rummel, Nikol/0000-0002-3187-5534				35	2	2	1	5	WILEY	HOBOKEN	111 RIVER ST, HOBOKEN 07030-5774, NJ USA	0022-0655	1745-3984		J EDUC MEAS	J. Educ. Meas.	SPR
J	Chen, CM; Wang, JY; Yu, CM				Chen, Chih-Ming; Wang, Jung-Ying; Yu, Chih-Ming			Assessing the attention levels of students by using a novel attention aware system based on brainwave signals	Rapid progress in information and communication technologies (ICTs) has fueled the popularity of e-learning. However, an e-learning environment is limited in that online instructors cannot monitor immediately whether students remain focus during online autonomous learning. Therefore, this study tries to develop a novel attention aware system (AAS) capable of recognizing students' attention levels…	1	posgrado	Cuanti	Taiwan		2	BRITISH JOURNAL OF EDUCATIONAL TECHNOLOGY			English	Article							DIFFERENT MULTIMEDIA MATERIALS; SUSTAINED ATTENTION; SELECTIVE ATTENTION; COMPUTER INTERFACE; GAMMA-ACTIVITY; VISUAL FOCUS; HEAD POSE; EEG; PERFORMANCE; SCHIZOPHRENIA	[Chen, Chih-Ming] Natl Chengchi Univ, Grad Inst Lib Informat & Archival Studies, 64,Sec 2,ZhiNan Rd, Taipei 116, Taiwan; [Wang, Jung-Ying] Lunghwa Univ Sci & Technol, Dept Multimedia & Game Sci, Taoyuan, Taiwan; [Yu, Chih-Ming] Natl Taiwan Normal Univ, Dept Ind Educ, Taipei, Taiwan	Chen, CM (reprint author), Natl Chengchi Univ, Grad Inst Lib Informat & Archival Studies, 64,Sec 2,ZhiNan Rd, Taipei 116, Taiwan.	chencm@nccu.edu.tw	Chen, Chih-Ming/I-2464-2015	Chen, Chih-Ming/0000-0002-7088-5516	Ministry of Science and Technology of the Republic of China, Taiwan [MOST 104-2511-S-004-003 -MY2]	The authors would like to thank the Ministry of Science and Technology of the Republic of China, Taiwan for financially supporting this research under Contract No. MOST 104-2511-S-004-003 -MY2.		65	14	14	3	42	WILEY	HOBOKEN	111 RIVER ST, HOBOKEN 07030-5774, NJ USA	0007-1013	1467-8535		BRIT J EDUC TECHNOL	Br. J. Educ. Technol.	MAR
J	Casey, K; Azcona, D				Casey, Kevin; Azcona, David			Utilizing student activity patterns to predict performance	Apart from being able to support the bulk of student activity in suitable disciplines such as computer programming, Web-based educational systems have the potential to yield valuable insights into student behavior. Through the use of educational analytics, we can dispense with preconceptions of how students consume and reuse course material. In this paper, we examine the speed at which students e…	6-HE	how to LA	Cuanti - predictive	Ireland		1	INTERNATIONAL JOURNAL OF EDUCATIONAL TECHNOLOGY IN HIGHER EDUCATION			English	Article						Learning Analytics; Data Mining; Virtual Learning Environments; Student behavior; Early intervention		[Casey, Kevin] Maynooth Univ, Maynooth, Kildare, Ireland; [Azcona, David] Dublin City Univ, Dublin, Ireland	Casey, K (reprint author), Maynooth Univ, Maynooth, Kildare, Ireland.	kevin.casey@nuim.ie						38	5	5	2	13	SPRINGEROPEN	LONDON	CAMPUS, 4 CRINAN ST, LONDON, N1 9XW, ENGLAND	2365-9440			INT J EDUC TECHNOL H	Int. J. Educ. Technol. High. Educ.	2013-02-01
J	Rawson, K; Stahovich, TF; Mayer, RE				Rawson, Kevin; Stahovich, Thomas F.; Mayer, Richard E.			Homework and Achievement: Using Smartpen Technology to Find the Connection	There is a long history of research efforts aimed at understanding the relationship between homework activity and academic achievement. While some self-report inventories involving homework activity have been useful for predicting academic performance, self-reported measures may be limited or even problematic. Here, we employ a novel method for accurately measuring students' homework activity usi…	1		Cuanti	USA		2	JOURNAL OF EDUCATIONAL PSYCHOLOGY			English	Article						homework; time-on-task; educational technology; data mining	GRADES; TUTORS; TIME	[Rawson, Kevin; Stahovich, Thomas F.] Univ Calif Riverside, Bourns Coll Engn, Dept Mech Engn, A349 Bourns Hall, Riverside, CA 92521 USA; [Mayer, Richard E.] Univ Calif Santa Barbara, Dept Psychol & Brain Sci, Santa Barbara, CA 93106 USA	Stahovich, TF (reprint author), Univ Calif Riverside, Bourns Coll Engn, Dept Mech Engn, A349 Bourns Hall, Riverside, CA 92521 USA.	stahov@engr.ucr.edu			National Science Foundation [0935239, 1432820]	This material is based upon work supported by the National Science Foundation under Award Numbers 0935239 and 1432820. Livescribe, Inc. provided some of the materials used in the project and Microsoft provided access to computing resources used for data mining.		56	3	4	3	15	AMER PSYCHOLOGICAL ASSOC	WASHINGTON	750 FIRST ST NE, WASHINGTON, DC 20002-4242 USA	0022-0663	1939-2176		J EDUC PSYCHOL	J. Educ. Psychol.	FEB
J	Marzo, A; Ardaiz, O; de Acedo, MTS; de Acedo, MLS				Marzo, Asier; Ardaiz, Oscar; Sanz de Acedo, Maria Teresa; Sanz de Acedo, Maria Luisa			Personalizing Sample Databases With Facebook Information to Increase Intrinsic Motivation	Motivation is fundamental for students to achieve successful and complete learning. Motivation can be extrinsic, i.e., driven by external rewards, or intrinsic, i.e., driven by internal factors. Intrinsic motivation is the most effective and must be inspired by the task at hand. Here, a novel strategy is presented to increase intrinsic motivation toward activities requiring the use of sample data…	1		Cuanti	Spain		2	IEEE TRANSACTIONS ON EDUCATION			English	Article						Facebook; intrinsic motivation; personalization; social data extraction	SIZE	[Marzo, Asier; Ardaiz, Oscar; Sanz de Acedo, Maria Teresa; Sanz de Acedo, Maria Luisa] Univ Publ Navarra, Pamplona 31006, Spain	Marzo, A (reprint author), Univ Publ Navarra, Pamplona 31006, Spain.	amarzo@hotmail.com		Ardaiz, Oscar/0000-0002-2740-1109				32	0	0	0	11	IEEE-INST ELECTRICAL ELECTRONICS ENGINEERS INC	PISCATAWAY	445 HOES LANE, PISCATAWAY, NJ 08855-4141 USA	0018-9359	1557-9638		IEEE T EDUC	IEEE Trans. Educ.	FEB
J	Pecaric, M; Boutis, K; Beckstead, J; Pusic, M				Pecaric, Martin; Boutis, Kathy; Beckstead, Jason; Pusic, Martin			A Big Data and Learning Analytics Approach to Process-Level Feedback in Cognitive Simulations	Collecting and analyzing large amounts of process data for the purposes of education can be considered a big data/learning analytics (BD/ LA) approach to improving learning. However, in the education of health care professionals, the application of BD/LA is limited to date. The authors discuss the potential advantages of the BD/LA approach for the process of learning via cognitive simulations. Us…	1		Cuanti	USA		1	ACADEMIC MEDICINE			English	Article							HEALTH-PROFESSIONS EDUCATION; RADIOGRAPH INTERPRETATION; DELIBERATE PRACTICE; VIRTUAL PATIENTS; EXPERTISE; MAMMOGRAPHY; ACQUISITION; PERFORMANCE; MEDICINE; CURVES	[Pecaric, Martin] Contrail Consulting Serv, Toronto, ON, Canada; [Boutis, Kathy] Univ Toronto, Hosp Sick Children, Dept Pediat, Toronto, ON, Canada; [Beckstead, Jason] Univ S Florida, Coll Nursing, Nursing, Tampa, FL USA; [Pusic, Martin] NYU, Sch Med, Emergency Med, New York, NY USA; [Pusic, Martin] NYU, Sch Med, Div Learning Analyt, New York, NY USA	Pusic, M (reprint author), New York Univ, Sch Med, 550 First Ave,MS-G107, New York, NY 10016 USA.	martin.pusic@nyumc.org		Pusic, Martin/0000-0001-5236-6598	Royal College of Physicians and Surgeons of Canada; University of Toronto; Hospital for Sick Children	Funding was provided by the Royal College of Physicians and Surgeons of Canada, the University of Toronto, and the Hospital for Sick Children.		44	9	9	10	58	LIPPINCOTT WILLIAMS & WILKINS	PHILADELPHIA	TWO COMMERCE SQ, 2001 MARKET ST, PHILADELPHIA, PA 19103 USA	1040-2446	1938-808X		ACAD MED	Acad. Med.	FEB
J	Watson, C; Wilson, A; Drew, V; Thompson, TL				Watson, Cate; Wilson, Anna; Drew, Valerie; Thompson, Terrie Lynn			Small data, online learning and assessment practices in higher education: a case study of failure?	In this paper, we present an in-depth case study of a single student who failed an online module which formed part of a master's programme in Professional Education and Leadership. We use this case study to examine assessment practices in higher education in the online environment. In taking this approach, we go against the current predilection for Big Data which has given rise to learning analyt…	3-HE	crítica	Cuali	UK		0	ASSESSMENT & EVALUATION IN HIGHER EDUCATION			English	Article						Future-oriented learning; learning analytics; professional learning; teaching excellence framework (TEF)	PROFESSIONALISM; CRITICALITY	[Watson, Cate; Wilson, Anna; Drew, Valerie; Thompson, Terrie Lynn] Univ Stirling, Fac Social Sci, Stirling, Scotland	Watson, C (reprint author), Univ Stirling, Fac Social Sci, Stirling, Scotland.	cate.watson@stir.ac.uk		Wilson, Anna/0000-0001-6928-1689	Stirling Enhancement of Learning Fund; Quality Assurance Agency [0003048]	The work was supported by funding from the Stirling Enhancement of Learning Fund and the Quality Assurance Agency 0003048.		28	0	0	4	11	ROUTLEDGE JOURNALS, TAYLOR & FRANCIS LTD	ABINGDON	2-4 PARK SQUARE, MILTON PARK, ABINGDON OX14 4RN, OXON, ENGLAND	0260-2938	1469-297X		ASSESS EVAL HIGH EDU	Assess. Eval. High. Educ.
J	Poitras, E; Doleck, T; Huang, LY; Li, S; Lajoie, S				Poitras, Eric; Doleck, Tenzin; Huang, Lingyun; Li, Shan; Lajoie, Susanne			Advancing teacher technology education using open-ended learning environments as research and training platforms	A primary concern of teacher technology education is for pre-service teachers to develop a sophisticated mental model of the affordances of technology that facilitates both teaching and learning with technology. One of the main obstacles to developing the requisite technological pedagogical content knowledge is the inherent challenge faced by teachers in monitoring and controlling certain aspects…	1	used for studying	Cuanti	USA	Canada	2	AUSTRALASIAN JOURNAL OF EDUCATIONAL TECHNOLOGY			English	Article							PEDAGOGICAL CONTENT KNOWLEDGE; CONCEPTUAL-FRAMEWORK; SCIENCE; MODEL; HYPERMEDIA; TPACK	[Poitras, Eric] Univ Utah, Salt Lake City, UT 84112 USA; [Doleck, Tenzin; Huang, Lingyun; Li, Shan; Lajoie, Susanne] McGill Univ, Montreal, PQ, Canada	Poitras, E (reprint author), Univ Utah, Salt Lake City, UT 84112 USA.	eric.poitras@utah.edu						81	2	2	0	7	AUSTRALASIAN SOC COMPUTERS LEARNING TERTIARY EDUCATION-ASCILITE	TUGUN	UNIT 5, 202 COODE ST, PO BOX 350, TUGUN, 4224, AUSTRALIA	1449-5554			AUSTRALAS J EDUC TEC	Australas. J. Educ. Technol.
J	Lundie, D				Lundie, David			The Givenness of the Human Learning Experience and Its Incompatibility with Information Analytics	The rise of learning analytics, the application of complex metrics developed to exploit the proliferation of Big Data' in educational work, raises important moral questions about the nature of what is measurable in education. Teachers, schools and nations are increasingly held to account based on metrics, exacerbating the tendency for fine-grained measurement of learning experiences. In this arti…	3-0	crítica	Teórico	UK		0	EDUCATIONAL PHILOSOPHY AND THEORY			English	Article						learning analytics; Rene Descartes; Jean-Luc Marion; philosophy of information	PERSPECTIVES	[Lundie, David] Liverpool Hope Univ, Fac Educ, Liverpool, Merseyside, England	Lundie, D (reprint author), Liverpool Hope Univ, Fac Educ, Liverpool, Merseyside, England.	lundied@hope.ac.uk		Lundie, David/0000-0003-2913-8962				44	1	1	2	13	TAYLOR & FRANCIS LTD	ABINGDON	2-4 PARK SQUARE, MILTON PARK, ABINGDON OR14 4RN, OXON, ENGLAND	0013-1857	1469-5812		EDUC PHILOS THEORY	Educ. Philos. Theory
J	Schwendimann, BA; Rodriguez-Triana, MJ; Vozniuk, A; Prieto, LP; Boroujeni, MS; Holzer, A; Gillet, D; Dillenbourg, P				Schwendimann, Beat A.; Rodriguez-Triana, Maria Jesus; Vozniuk, Andrii; Prieto, Luis P.; Boroujeni, Mina Shirvani; Holzer, Adrian; Gillet, Denis; Dillenbourg, Pierre			Perceiving Learning at a Glance: A Systematic Literature Review of Learning Dashboard Research	This paper presents a systematic literature review of the state-of-the-art of research on learning dashboards in the fields of Learning Analytics and EducationalDataMining. Research on learning dashboards aims to identify what data ismeaningful to different stakeholders and how data can be presented to support sense-making processes. Learning dashboards are becoming popular due to the increased u…	3-HE	review on LA anda Data mining // rev3y6: solo nombra 1 vez a HE	Teórico	Switzerland		0	IEEE TRANSACTIONS ON LEARNING TECHNOLOGIES			English	Article						Learning analytics; educational data mining; information visualization; dashboards; systematic review	ANALYTICS; SUPPORT; VISUALIZATION; FRAMEWORK; ONLINE; DESIGN; MOBILE	[Schwendimann, Beat A.; Prieto, Luis P.; Boroujeni, Mina Shirvani; Dillenbourg, Pierre] Ecole Polytech Fed Lausanne, CHILI Lab, CH-1015 Lausanne, Switzerland; [Rodriguez-Triana, Maria Jesus; Vozniuk, Andrii; Holzer, Adrian; Gillet, Denis] Ecole Polytech Fed Lausanne, REACT Lab, CH-1015 Lausanne, Switzerland	Schwendimann, BA (reprint author), Ecole Polytech Fed Lausanne, CHILI Lab, CH-1015 Lausanne, Switzerland.	beat.schwendimann@gmail.com; maria.rodrigueztriana@epfl.ch; andrii.vozniuk@epfl.ch; luis.prieto@epfl.ch; mina.shirvaniboroujeni@epfl.ch; adrian.holzer@epfl.ch; denis.gillet@epfl.ch; pierre.dillenbourg@epfl.ch	Prieto, Luis P. P./K-4236-2015	Prieto, Luis P. P./0000-0002-0057-0682; Holzer, Adrian/0000-0001-7946-1552				78	17	17	10	49	IEEE COMPUTER SOC	LOS ALAMITOS	10662 LOS VAQUEROS CIRCLE, PO BOX 3014, LOS ALAMITOS, CA 90720-1314 USA	1939-1382			IEEE T LEARN TECHNOL	IEEE Trans. Learn. Technol.	JAN-MAR
J	Mejia, C; Florian, B; Vatrapu, R; Bull, S; Gomez, S; Fabregat, R				Mejia, Carolina; Florian, Beatriz; Vatrapu, Ravi; Bull, Susan; Gomez, Sergio; Fabregat, Ramon			A Novel Web-Based Approach for Visualization and Inspection of Reading Difficulties on University Students	Existing tools aimto detect university studentswith early diagnosis of dyslexia or reading difficulties, but there are not developed tools that let those students better understand some aspects of their difficulties. In this paper, a dashboard for visualizing and inspecting early detected reading difficulties and their characteristics, called PADA (acronymfor the Spanish name Panel de Analiticas …	1		Cuanti	Colombia	Denmark;Norway;UK;Colombia;Spain	2	IEEE TRANSACTIONS ON LEARNING TECHNOLOGIES			English	Article						Dyslexia; university students; reading difficulties; open learner modeling; learning analytics solutions	CHILDHOOD DIAGNOSES; YOUNG-ADULTS; DYSLEXIA; COMPREHENSION; DISABILITIES; STRATEGIES; FRAMEWORK; EDUCATION; SYSTEM; SKILLS	[Mejia, Carolina] Univ EAN, FEAV, CO-110231 Bogota, Colombia; [Florian, Beatriz] Univ Valle, EISC, CO-76001000 Cali, Colombia; [Vatrapu, Ravi] Copenhagen Business Sch, Ctr Business Data Analyt, Frederiksberg, Denmark; [Vatrapu, Ravi] WOACT, N-2000 Frederiksberg, Norway; [Bull, Susan] UCL, Inst Educ, London WC1E 6BT, England; [Gomez, Sergio] Univ Manuela Beltran, UMB Virtual, CO-250247 Cajica, Col…	Mejia, C (reprint author), Univ EAN, FEAV, CO-110231 Bogota, Colombia.	cmejiaco@ean.edu.co; beatriz.florian@correounivalle.edu.co; rv.itm@cbs.dk; s.bull@ucl.ac.uk; sergio.gomez@umb.edu.co; ramon.fabregat@udg.edu		Gomez Ardila, Sergio Eduardo/0000-0001-8101-2537				81	2	2	3	23	IEEE COMPUTER SOC	LOS ALAMITOS	10662 LOS VAQUEROS CIRCLE, PO BOX 3014, LOS ALAMITOS, CA 90720-1314 USA	1939-1382			IEEE T LEARN TECHNOL	IEEE Trans. Learn. Technol.	JAN-MAR
J	Chen, JJ; Xu, JL; Tang, T; Chen, RC				Chen, Jingjing; Xu, Jianliang; Tang, Tao; Chen, Rongchao			WebIntera-classroom: an interaction-aware virtual learning environment for augmenting learning interactions	Interaction is critical for successful teaching and learning in a virtual learning environment (VLE). This paper presents a web-based interaction-aware VLE - WebIntera-classroom - which aims to augment learning interactions by increasing the learner-to-content and learner-to-instructor interactions. We design a ubiquitous interactive interface that integrates a pen-and-paper interface with a web-…	1		Cuanti	China		2	INTERACTIVE LEARNING ENVIRONMENTS			English	Article						Learning interaction; virtual learning environment; learning analytics; pen-andpaper interface; lecture recording	ANALYTICS; WHITEBOARD; TOOL	[Chen, Jingjing; Xu, Jianliang] Hong Kong Baptist Univ, Dept Comp Sci, Hong Kong, Hong Kong, Peoples R China; [Chen, Jingjing] China Jiliang Univ, Dept Comp Sci, Hangzhou, Zhejiang, Peoples R China; [Tang, Tao] Hong Kong Baptist Univ, Dept Math, Hong Kong, Hong Kong, Peoples R China; [Chen, Rongchao] Lanzhou Jiaotong Univ, Key Lab Optoelect Technol & Intelligent Control, Minist Educ, Lanzhou, Gan…	Chen, JJ (reprint author), Hong Kong Baptist Univ, Dept Comp Sci, Hong Kong, Hong Kong, Peoples R China.; Chen, JJ (reprint author), China Jiliang Univ, Dept Comp Sci, Hangzhou, Zhejiang, Peoples R China.	jjchen@comp.hkbu.edu.hk						42	2	2	1	12	ROUTLEDGE JOURNALS, TAYLOR & FRANCIS LTD	ABINGDON	2-4 PARK SQUARE, MILTON PARK, ABINGDON OX14 4RN, OXON, ENGLAND	1049-4820	1744-5191		INTERACT LEARN ENVIR	Interact. Learn. Environ.
J	Cho, MH; Yoo, JS				Cho, Moon-Heum; Yoo, Jin Soung			Exploring online students' self-regulated learning with self-reported surveys and log files: a data mining approach	Many researchers who are interested in studying students' online self-regulated learning (SRL) have heavily relied on self-reported surveys. Data mining is an alternative technique that can be used to discover students' SRL patterns from large data logs saved on a course management system. The purpose of this study was to identify students' online SRL patterns with the use of data mining techniqu…	1		Cuanti	South Korea	USA	2	INTERACTIVE LEARNING ENVIRONMENTS			English	Article						Data mining; online learning; self-regulated learning; self-reported surveys; log files	MOTIVATION; STRATEGIES; PERFORMANCE	[Cho, Moon-Heum] Sungkyunkwan Univ, Dept Educ, 25-2 Sungkyunkwan Ro, Seoul 03063, South Korea; [Yoo, Jin Soung] Indiana Univ Purdue Univ, Dept Comp Sci, Ft Wayne, IN 46805 USA	Cho, MH (reprint author), Sungkyunkwan Univ, Dept Educ, 25-2 Sungkyunkwan Ro, Seoul 03063, South Korea.	moonheum.cho@gmail.com						43	1	1	5	27	ROUTLEDGE JOURNALS, TAYLOR & FRANCIS LTD	ABINGDON	2-4 PARK SQUARE, MILTON PARK, ABINGDON OX14 4RN, OXON, ENGLAND	1049-4820	1744-5191		INTERACT LEARN ENVIR	Interact. Learn. Environ.
J	Ruiperez-Valiente, JA; Munoz-Merino, PJ; Kloos, CD				Ruiperez-Valiente, Jose A.; Munoz-Merino, Pedro J.; Delgado Kloos, Carlos			Detecting and Clustering Students by their Gamification Behavior with Badges: A Case Study in Engineering Education	Engineering degrees are often regarded as complex and one usual issue is that students struggle and feel discouraged during the learning process. Gamification is starting to play an important role in education with the objective of providing engagement and improving the motivation of students. One specific example is the use of badges. The analysis of users' interactions and behaviors with the ba…	1		Cuanti	Spain		2	INTERNATIONAL JOURNAL OF ENGINEERING EDUCATION			English	Article						badges; gamification; engineering education; distance learning; learning analytics; khan academy; educational data mining; modelling behavior	MOTIVATION; GAMES; ACHIEVEMENT	[Ruiperez-Valiente, Jose A.; Munoz-Merino, Pedro J.] Univ Carlos III Madrid, Ave Univ 30, Leganes 28911, Madrid, Spain; [Delgado Kloos, Carlos] Univ Carlos III Madrid, Telemat Engn, Ave Univ 30, Leganes 28911, Madrid, Spain; [Ruiperez-Valiente, Jose A.] IMDEA Networks Inst, UC3M, Av Mar Mediterraneo 22, Leganes 28918, Madrid, Spain	Ruiperez-Valiente, JA (reprint author), IMDEA Networks Inst, UC3M, Av Mar Mediterraneo 22, Leganes 28918, Madrid, Spain.	jruipere@it.uc3m.es; pedmume@it.uc3m.es; cdk@it.uc3m.es	Munoz-Merino, Pedro/E-1678-2011; Valiente, Jose A. Ruiperez/U-8795-2018	Munoz-Merino, Pedro/0000-0002-2552-4674; Valiente, Jose A. Ruiperez/0000-0002-2304-6365	eMadrid'' project (Regional Government of Madrid) [S2013/ICE-2715]; RESET'' project (Ministry of Economy and Competiveness) [RESET TIN2014-53199-C3-1-R]; SimLap project (Ministry of Economy and Competiveness) [RTC-2014-2811-1]; European Erasmus+ SHEILA project [562080-EPP-1-2015-BE-EPPKA3-PI-FORWARD]	This work has been supported by the "eMadrid'' project (Regional Government of Madrid) under grant S2013/ICE-2715, the "RESET'' project (Ministry of Economy and Competiveness) under grant RESET TIN2014-53199-C3-1-R, the SimLap project (Ministry of Economy and Competiveness) under grant RTC-2014-2811-1 and the European Erasmus+SHEILA project under grant 562080-EPP-1-2015-BE-EPPKA3-PI-FORWARD.		39	4	4	4	22	TEMPUS PUBLICATIONS	DURRUS, BANTRY	IJEE , ROSSMORE,, DURRUS, BANTRY, COUNTY CORK 00000, IRELAND	0949-149X			INT J ENG EDUC	Int. J. Eng. Educ
J	Mou, C; Zhou, Q; Zou, XL				Mou, Chao; Zhou, Qing; Zou, Xiaoling			Understanding and Predicting Poor Performance of Computer Science Students from Short Time Series Test Results	Predicting student performance (PSP) is an important application not only for students but also for instructors and staff in educational institutions. Manyeducational institutions would test and record student performance at regular interval (e.g., every semester or every year), thus producing a short time series, i.e., a sequence of several data points arranged in temporal order. Since short tim…	1	Se incluye ya que integra a la investigación HE students	Cuanti	China		1	INTERNATIONAL JOURNAL OF ENGINEERING EDUCATION			English	Article						computer science students; predicting student performance; educational data mining; short time series; comparisons between prediction models; hidden markov model	HIDDEN MARKOV-MODELS; PROBABILISTIC FUNCTIONS; ACADEMIC-PERFORMANCE; NEURAL-NETWORK; TEST-SCORES; INSTRUCTION; UNIVERSITY; INFERENCE; SYSTEM; ONLINE	[Mou, Chao; Zhou, Qing] Chongqing Univ, Coll Comp Sci, Chongqing, Peoples R China; [Zou, Xiaoling] Chongqing Univ, Sch Foreign Language & Cultures, Chongqing, Peoples R China	Zhou, Q (reprint author), Chongqing Univ, Coll Comp Sci, Chongqing, Peoples R China.	1192301361@qq.com	zhou, qing/D-3005-2013		National Natural Science Foundation of China [61472464]; Fundamental Research Funds for the Central universities [CDJZr12.18.55.01]; National Natural Science Foundation of Project of CQ CSTC [cstc2016jcyjA0276]	This work was supported by the National Natural Science Foundation of China [grant numbers 61472464]; the Fundamental Research Funds for the Central universities [grant numbers CDJZr12.18.55.01]; the National Natural Science Foundation of Project of CQ CSTC [grant numbers cstc2016jcyjA0276].		58	0	0	4	5	TEMPUS PUBLICATIONS	DURRUS, BANTRY	IJEE , ROSSMORE,, DURRUS, BANTRY, COUNTY CORK 00000, IRELAND	0949-149X			INT J ENG EDUC	Int. J. Eng. Educ
J	Cirigliano, MM; Guthrie, C; Pusic, MV; Cianciolo, AT; Lim-Dunham, JE; Spickard, A; Terry, V				Cirigliano, Matt M.; Guthrie, Charlie; Pusic, Martin V.; Cianciolo, Anna T.; Lim-Dunham, Jennifer E.; Spickard, Anderson, III; Terry, Valerie			Yes, and ... Exploring the Future of Learning Analytics in Medical Education	This Conversations Starter article presents a selected research abstract from the 2017 Association of American Medical Colleges Northeastern Region Group on Educational Affairs annual spring meeting. The abstract is paired with the integrative commentary of three experts who shared their thoughts stimulated by the study. Commentators brainstormed what's next with learning analytics in medical edu…	1	Pertenece a HE; Es un debate sobre las posibilidades futuras acerca de Learning Analytics en los procesos de aprendizaje en el área médica; cumple con criterio n° 3.	Teórico	USA		0	TEACHING AND LEARNING IN MEDICINE			English	Article							RADIOLOGY EDUCATION; ENGAGEMENT; COMPUTER; GOALS; TASK	[Cirigliano, Matt M.] NYU Steinhardt, Educ Commun & Technol Program, New York, NY USA; [Guthrie, Charlie] NYU, Grad Sch Arts & Sci, New York, NY USA; [Pusic, Martin V.] NYU, Langone Med Ctr, Ronald O Perelman Dept Emergency Med, New York, NY USA; [Pusic, Martin V.] NYU, Langone Med Ctr, Inst Innovat Med Educ, New York, NY USA; [Cianciolo, Anna T.] Southern Illinois Univ, Dept Med Educ, Sch Med, 9…	Cianciolo, AT (reprint author), Southern Illinois Univ, Dept Med Educ, Sch Med, 913 N Rutledge St, Springfield, IL 62794 USA.	acianciolo@siumed.edu		Pusic, Martin/0000-0001-5236-6598				22	2	3	1	3	ROUTLEDGE JOURNALS, TAYLOR & FRANCIS LTD	ABINGDON	2-4 PARK SQUARE, MILTON PARK, ABINGDON OX14 4RN, OXON, ENGLAND	1040-1334	1532-8015		TEACH LEARN MED	Teach. Learn. Med.
J	Gursoy, ME; Inan, A; Nergiz, ME; Saygin, Y				Gursoy, Mehmet Emre; Inan, Ali; Nergiz, Mehmet Ercan; Saygin, Yucel			Privacy-Preserving Learning Analytics: Challenges and Techniques	Educational data contains valuable information that can be harvested through learning analytics to provide new insights for a better education system. However, sharing or analysis of this data introduce privacy risks for the data subjects, mostly students. Existing work in the learning analytics literature identifies the need for privacy and pose interesting research directions, but fails to appl…	1	Se incluye por triangulación	Teórico	USA	Turkey	1	IEEE TRANSACTIONS ON LEARNING TECHNOLOGIES			English	Article						Data mining; data privacy; learning analytics; learning management systems; protection		[Gursoy, Mehmet Emre] Georgia Inst Technol, Coll Comp, Atlanta, GA 30332 USA; [Inan, Ali] Adana Sci & Technol Univ, Comp Engn Dept, TR-01180 Adana, Turkey; [Nergiz, Mehmet Ercan] Acadsoft Res, TR-27310 Gaziantep, Turkey; [Saygin, Yucel] Sabanci Univ, Fac Engn & Nat Sci, TR-34956 Istanbul, Turkey	Inan, A (reprint author), Adana Sci & Technol Univ, Comp Engn Dept, TR-01180 Adana, Turkey.	memregursoy@gatech.edu; ainan@adanabtu.edu.tr; nergiz@gmail.com; ysaygin@sabanciuniv.edu	Inan, Ali/D-6172-2015	Inan, Ali/0000-0002-3149-1565	Scientific and Technological Research Council of Turkey (TUBITAK) [114E261]	This research was funded by The Scientific and Technological Research Council of Turkey (TUBITAK) under grant number 114E261. Ali Inan is the corresponding author.		58	4	4	3	12	IEEE COMPUTER SOC	LOS ALAMITOS	10662 LOS VAQUEROS CIRCLE, PO BOX 3014, LOS ALAMITOS, CA 90720-1314 USA	1939-1382			IEEE T LEARN TECHNOL	IEEE Trans. Learn. Technol.	JAN-MAR
J	Kitto, K; Lupton, M; Davis, K; Waters, Z				Kitto, Kirsty; Lupton, Mandy; Davis, Kate; Waters, Zak			Designing for student-facing learning analytics	Despite a narrative that sees learning analytics (LA) as a field that aims to enhance student learning, few student-facing solutions have emerged. This can make it difficult for educators to imagine how data can be used in the classroom, and in turn diminishes the promise of LA as an enabler for encouraging important skills such as sense-making, metacognition, and reflection. We propose two learn…	1	Se incluye por triangulación. .	Cuanti	Australia		2	AUSTRALASIAN JOURNAL OF EDUCATIONAL TECHNOLOGY			English	Article								[Kitto, Kirsty] Univ Technol Sydney, Sydney, NSW, Australia; [Lupton, Mandy; Waters, Zak] Queensland Univ Technol, Brisbane, Qld, Australia; [Davis, Kate] Univ Southern Queensland, Toowoomba, Qld, Australia	Kitto, K (reprint author), Univ Technol Sydney, Sydney, NSW, Australia.	kirsty.kitto@uts.edu.au		Kitto, Kirsty/0000-0001-7642-7121	Australian Government's Office for Learning and Teaching (OLT)	Support for this project has been provided by the Australian Government's Office for Learning and Teaching (OLT). The views in this project do not necessarily reflect the views of the OLT. The research conducted in this paper was covered by QUT's Office of Research Ethics and Integrity (OREI), approval number 1500000398.		39	4	4	2	8	AUSTRALASIAN SOC COMPUTERS LEARNING TERTIARY EDUCATION-ASCILITE	TUGUN	UNIT 5, 202 COODE ST, PO BOX 350, TUGUN, 4224, AUSTRALIA	1449-3098	1449-5554		AUSTRALAS J EDUC TEC	Australas. J. Educ. Technol.
J	Stevanov, B; Stefanovic, D; Anderla, A; Sladojevic, S; Tasic, N				Stevanov, Branislav; Stefanovic, Darko; Anderla, Andras; Sladojevic, Srdjan; Tasic, Nemanja			New Approach to Information Systems Engineering Study Program to Meet Industry Expectations	Information system engineering is a complex discipline which involves learning different skills, from both technical and organizational point of view. At the Faculty of Technical Sciences, Novi Sad, the initial information system engineering study program has been changed with the goal of improving knowledge quality of future engineers. The reformed information system engineering study program co…	1	Se incluye por triangulación.	Cuanti	Serbia		1	INTERNATIONAL JOURNAL OF ENGINEERING EDUCATION			English	Article						improvement; information system engineering; learning environment; study program	CRITICAL SUCCESS FACTORS; EDUCATION; IMPLEMENTATION; LABORATORIES; IMPROVEMENT; FRAMEWORK; SCIENCE; SMES	[Stevanov, Branislav; Stefanovic, Darko; Anderla, Andras; Sladojevic, Srdjan; Tasic, Nemanja] Univ Novi Sad, Fac Tech Sci, Trg Dositeja Obradovica 6, Novi Sad 21000, Serbia	Stefanovic, D (reprint author), Univ Novi Sad, Fac Tech Sci, Trg Dositeja Obradovica 6, Novi Sad 21000, Serbia.	branisha@uns.ac.rs; darkoste@uns.ac.rs; andras@uns.ac.rs; sladojevic@uns.ac.rs; nemanja.tasic@uns.ac.rs	Tasic, Nemanja/K-9018-2018	Tasic, Nemanja/0000-0003-0695-6671				30	0	0	0	0	TEMPUS PUBLICATIONS	DURRUS, BANTRY	IJEE , ROSSMORE,, DURRUS, BANTRY, COUNTY CORK 00000, IRELAND	0949-149X			INT J ENG EDUC	Int. J. Eng. Educ
J	Wilson, A; Watson, C; Thompson, TL; Drew, V; Doyle, S				Wilson, Anna; Watson, Cate; Thompson, Terrie Lynn; Drew, Valerie; Doyle, Sarah			Learning analytics: challenges and limitations	Learning analytic implementations are increasingly being included in learning management systems in higher education. We lay out some concerns with the way learning analytics - both data and algorithms - are often presented within an unproblematized Big Data discourse. We describe some potential problems with the often implicit assumptions about learning and learners - and indeed the tendency not…	1	Criterio de inclusión 1 y 2	Cuanti	UK		2	TEACHING IN HIGHER EDUCATION			English	Article						Learning analytics; Big Data; sociomaterial; professional learning	EDUCATION GOVERNANCE; RECOMMENDER SYSTEMS; NUMBERS	[Wilson, Anna] Abertay Univ, Sch Social & Hlth Sci, Dundee, Scotland; [Wilson, Anna; Watson, Cate; Thompson, Terrie Lynn; Drew, Valerie; Doyle, Sarah] Univ Stirling, Fac Social Sci, Stirling, Scotland	Wilson, A (reprint author), Abertay Univ, Sch Social & Hlth Sci, Dundee, Scotland.; Wilson, A (reprint author), Univ Stirling, Fac Social Sci, Stirling, Scotland.	a.wilson@abertay.ac.uk			Scottish Government	This work was supported by Scottish Government.		50	9	9	6	39	ROUTLEDGE JOURNALS, TAYLOR & FRANCIS LTD	ABINGDON	2-4 PARK SQUARE, MILTON PARK, ABINGDON OX14 4RN, OXON, ENGLAND	1356-2517	1470-1294		TEACH HIGH EDUC	Teach. High Educ.
J	Menon, A; Gaglani, S; Haynes, MR; Tackett, S				Menon, Ashwin; Gaglani, Shiv; Haynes, M. Ryan; Tackett, Sean			Using "big data" to guide implementation of a web and mobile adaptive learning platform for medical students	Background: Adaptive learning platforms (ALPs) can revolutionize medical education by making learning more efficient, but their potential has not been realized because students do not use them persistently.Methods: We applied educational data mining methods to study United States medical students who used an ALP called Osmosis (www.osmosis.org) from 1 August 2014 to 31 July 2015. Multivariate log…	1	. Criterio de inclusión 1 y 3	Cuanti	UK	USA	1	MEDICAL TEACHER			English	Article							SPACED-EDUCATION; NATIONAL-BOARD; UNIFIED THEORY; TECHNOLOGIES; ACCEPTANCE; MOTIVATION	[Menon, Ashwin] Univ Oxford, Oxford, England; [Gaglani, Shiv; Haynes, M. Ryan] Osmosis, Baltimore, MD USA; [Gaglani, Shiv; Haynes, M. Ryan] Johns Hopkins Univ, Sch Med, Baltimore, MD USA; [Tackett, Sean] Johns Hopkins Bayview Med Ctr, Baltimore, MD USA	Tackett, S (reprint author), 4940 Eastern Ave,MFL Ctr Tower Suite 2300, Baltimore, MD 21224 USA.	stacket1@jhmi.edu						36	3	3	1	6	TAYLOR & FRANCIS LTD	ABINGDON	2-4 PARK SQUARE, MILTON PARK, ABINGDON OR14 4RN, OXON, ENGLAND	0142-159X	1466-187X		MED TEACH	Med. Teach.
J	Thompson, G; Cook, I				Thompson, Greg; Cook, Ian			The logic of data-sense: thinking through Learning Personalisation	Big Data and Learning Analytics' promise to revolutionise educational institutions, endeavours, and actions through more and better data is now compelling. Multiple, and continually updating, data sets produce a new sense of personalised learning'. A crucial attribute of the datafication, and subsequent profiling, of learner behaviour and engagement is the continual modification of the learning e…	3-0	Incluído por triangulación; Resolución: Discusión	Teórico	Australia		0	DISCOURSE-STUDIES IN THE CULTURAL POLITICS OF EDUCATION			English	Article						Big data; learning analytics; Deleuze; learning; personalisation	EDUCATION POLICY	[Thompson, Greg] Queensland Univ Technol, Fac Educ, Brisbane, Qld, Australia; [Cook, Ian] Murdoch Univ, Sch Management & Governance, Perth, WA, Australia	Thompson, G (reprint author), Queensland Univ Technol, Fac Educ, Brisbane, Qld, Australia.	g6.thompson@qut.edu.au	Cook, Ian/P-2645-2017; Thompson, Greg/R-6181-2019	Cook, Ian/0000-0002-9323-7335; Thompson, Greg/0000-0003-0484-8175				38	4	4	0	5	ROUTLEDGE JOURNALS, TAYLOR & FRANCIS LTD	ABINGDON	2-4 PARK SQUARE, MILTON PARK, ABINGDON OX14 4RN, OXON, ENGLAND	0159-6306	1469-3739		DISCOURSE-ABINGDON	Discourse
J	MacLaren, R; Tran, VH; Chiappe, D				MacLaren, Rick; Tran, Van H.; Chiappe, Dan			Effects of motivation orientation on schoolwork enjoyment and achievement and study habits	The present study assessed the effect of student motivation and actions that support scholastic achievement on the performance, mental life and study habits of undergraduate students. Two hundred twenty one psychology students completed questionnaires, containing scales and essay texts, assessing performance, motivational orientation, measures of flow experiences and actions relevant to successfu…	1	Criterio de inclusión 1, 2. Incluye HE	Cuanti	Canada	USA	0	THINKING SKILLS AND CREATIVITY			English	Article						School work; Happiness; Positive psychology; Machine learning; Self-regulation; Sentiment analysis; Exploratory graphical analysis; Mixed graphical models; Walktrap; Spinglass; Interest; Intrinsic motivation; Extrinsic motivation; Flow experience; Network simulation	INTRINSIC MOTIVATION; CLASSROOM	[MacLaren, Rick] Help Syst, 326 Andre Ave, Cornwall, ON K6J 3A1, Canada; [Tran, Van H.; Chiappe, Dan] Calif State Univ Long Beach, Long Beach, CA 90840 USA	Chiappe, D (reprint author), 1250 N Bellflower Blvd, Long Beach, CA 90840 USA.	rick.maclaren@alumni.utoronto.ca						32	0	0	5	18	ELSEVIER SCI LTD	OXFORD	THE BOULEVARD, LANGFORD LANE, KIDLINGTON, OXFORD OX5 1GB, OXON, ENGLAND	1871-1871	1878-0423		THINK SKILLS CREAT	Think. Skills Creat.
J	Company, P; Contero, M; Otey, J; Camba, JD; Agost, MJ; Perez-Lopez, D				Company, Pedro; Contero, Manuel; Otey, Jeffrey; Camba, Jorge D.; Agost, Maria-Jesus; Perez-Lopez, David			Web-Based System for Adaptable Rubrics: Case Study on CAD Asseessment	This paper describes the implementation and testing of our concept of adaptable rubrics, defined as analytical rubrics that arrange assessment criteria at multiple levels that can be expanded on demand. Because of its adaptable nature, these rubrics cannot be implemented in paper formats, neither are they supported by current Learning Management Systems (LMS). The main contribution of this work i…	1	Incluído por triangulación. Incluye HE	Cuanti	Spain	USA	2	EDUCATIONAL TECHNOLOGY & SOCIETY			English	Article						Adaptable rubrics; Rubrics platform; Formative assessment; Learning Management Systems	FORMATIVE ASSESSMENT; HIGHER-EDUCATION; QUALITY; MODEL	[Company, Pedro] Univ Jaume 1, Inst New Imaging Technol, Castellon de La Plana, Spain; [Contero, Manuel; Perez-Lopez, David] Univ Politecn Valencia, I3B, Valencia, Spain; [Otey, Jeffrey] Texas A&M Univ, Zachry Dept Civil Engn, College Stn, TX 77843 USA; [Camba, Jorge D.] Univ Houston, Gerald D Hines Coll Architecture & Design, Houston, TX 77004 USA; [Agost, Maria-Jesus] Univ Jaume 1, Dept Mech En…	Company, P (reprint author), Univ Jaume 1, Inst New Imaging Technol, Castellon de La Plana, Spain.	pcompany@uji.es; mcontero@upv.es; j-otey@tamu.edu; jdorribo@uh.edu; magost@uji.es; dapelo@i3b.upv.es	Company, Pedro/G-2567-2016; Agost, Maria-Jesus/G-6742-2016	Company, Pedro/0000-0001-6399-4717; Agost, Maria-Jesus/0000-0002-7870-3780; Perez-Lopez, David/0000-0002-9293-4892	Spanish Ministry of Econony and Competitivess; European Regional Development Fund, through the ANNOTA project [TIN2013-46036-C3-1-R]	This work was supported by the Spanish Ministry of Econony and Competitivess and the European Regional Development Fund, through the ANNOTA project (Ref.TIN2013-46036-C3-1-R). The authors also with to thank the editor and revoewers for their valable comments and suggetions that helped us improve the quality of the paper.		31	3	3	0	1	IEEE COMPUTER SOC, LEARNING TECHNOLOGY TASK FORCE	PALMERSTON NORTH	BAG 11-222, MASSEY UNIVERSITY, PALMERSTON NORTH, NEW ZEALAND	1436-4522			EDUC TECHNOL SOC	Educ. Technol. Soc.
J	Ellis, RA; Han, FF; Pardo, A				Ellis, Robert A.; Han, Feifei; Pardo, Abelardo			Improving Learning Analytics - Combining Observational and Self-Report Data on Student Learning	The field of education technology is embracing a use of learning analytics to improve student experiences of learning. Along with exponential growth in this area is an increasing concern of the interpretability of the analytics from the student experience and what they can tell us about learning. This study offers a way to address some of the concerns of collecting and interpreting learning analy…	1	Incluído por triangulación. Incluye HE	Cuanti	Australia		2	EDUCATIONAL TECHNOLOGY & SOCIETY			English	Article						Learning analytics; Self-report data; Observation; Student approaches to learning	FACE-TO-FACE; FRAMEWORK; QUALITY; DISCUSSIONS; CONCEPTIONS; EXPERIENCE; OUTCOMES	[Ellis, Robert A.; Han, Feifei] Univ Sydney, Fac Educ & Social Work, Ctr Res Learning & Innovat, Sydney, NSW, Australia; [Pardo, Abelardo] Univ Sydney, Fac Engn & Informat Technol, Sch Elect Engn, Sydney, NSW, Australia	Ellis, RA (reprint author), Univ Sydney, Fac Educ & Social Work, Ctr Res Learning & Innovat, Sydney, NSW, Australia.	Robert.Ellis@sydney.edu.au; Feifei.Han@sydney.edu.au; Abelardo.Pardo@sydney.edu.au	Han, Feifei/S-9552-2019	Han, Feifei/0000-0001-8464-0854; Pardo, Abelardo/0000-0002-6857-0582	Australian Research Council [DP150104163]	The authors are pleased to acknowledge the financial support of the Australian Research Council through grant DP150104163.		51	1	1	0	8	NATL TAIWAN NORMAL UNIV, TAIWAN	TAIPEI	129, SEC 1, HEPING E RD, EDUCATION BUILDING, RM 611, TAIPEI, 10644, TAIWAN	1176-3647	1436-4522		EDUC TECHNOL SOC	Educ. Technol. Soc.
J	Saqr, M; Fors, U; Tedre, M				Saqr, Mohammed; Fors, Uno; Tedre, Matti			How learning analytics can early predict under-achieving students in a blended medical education course	Aim: Learning analytics (LA) is an emerging discipline that aims at analyzing students' online data in order to improve the learning process and optimize learning environments. It has yet un-explored potential in the field of medical education, which can be particularly helpful in the early prediction and identification of under-achieving students. The aim of this study was to identify quantitati…	1	Criterios de inclusión 1 y 3	Cuanti	Saudi Arabia	Sweden	2	MEDICAL TEACHER			English	Article							ONLINE COURSES; BIG DATA; PERFORMANCE; SUCCESS	[Saqr, Mohammed] Qassim Univ, Coll Med, E Learning Unit, Qasim, Saudi Arabia; [Saqr, Mohammed; Fors, Uno; Tedre, Matti] Stockholm Univ, Dept Comp & Syst Sci DSV, Kista, Sweden	Saqr, M (reprint author), Qassim Univ, Coll Med, POB 6655, Qasim 51452, Saudi Arabia.; Saqr, M (reprint author), Univ Eastern Finland, Sch Comp, POB 111, Joensuu, Finland.	saqr@qumed.edu.sa		Saqr, Mohammed/0000-0001-5881-3109				48	18	18	8	32	TAYLOR & FRANCIS LTD	ABINGDON	2-4 PARK SQUARE, MILTON PARK, ABINGDON OR14 4RN, OXON, ENGLAND	0142-159X	1466-187X		MED TEACH	Med. Teach.
J	Williams, P				Williams, Peter			Assessing collaborative learning: big data, analytics and university futures	Assessment in higher education has focused on the performance of individual students. This focus has been a practical as well as an epistemic one: methods of assessment are constrained by the technology of the day, and in the past they required the completion by individuals under controlled conditions of set-piece academic exercises. Recent advances in learning analytics, drawing upon vast sets o…	1	. Criterios de inclusión 1, 2 y 3	Teórico	UK		0	ASSESSMENT & EVALUATION IN HIGHER EDUCATION			English	Article						Social learning analytics; situated learning; collaborative learning; authentic assessment	KNOWLEDGE; CONTEXT	[Williams, Peter] Univ Hull, Fac Educ, Scarborough, England	Williams, P (reprint author), Univ Hull, Fac Educ, Scarborough, England.	p.j.williams@hull.ac.uk						57	4	4	4	16	ROUTLEDGE JOURNALS, TAYLOR & FRANCIS LTD	ABINGDON	2-4 PARK SQUARE, MILTON PARK, ABINGDON OX14 4RN, OXON, ENGLAND	0260-2938	1469-297X		ASSESS EVAL HIGH EDU	Assess. Eval. High. Educ.
J	Muratov, E; Lewis, M; Fourches, D; Tropsha, A; Cox, WC				Muratov, Eugene; Lewis, Margaret; Fourches, Denis; Tropsha, Alexander; Cox, Wendy C.			Computer-Assisted Decision Support for Student Admissions Based on Their Predicted Academic Performance	Objective. To develop predictive computational models forecasting the academic performance of students in the didactic-rich portion of a doctor of pharmacy (PharmD) curriculum as admissionassisting tools. Methods. All PharmD candidates over three admission cycles were divided into two groups: those who completed the PharmD program with a GPA >= 3; and the remaining candidates. Random Forest machi…	1	Se incluye por triangulación	Cuanti	USA		0	AMERICAN JOURNAL OF PHARMACEUTICAL EDUCATION			English	Article						admissions; academic performance; Pharmacy College Admission Test; computer-mediated communication; evaluation methodologies	GRADE-POINT AVERAGES; MEDICAL-SCHOOL; VALIDITY; CURATION; SUCCESS	[Muratov, Eugene; Lewis, Margaret; Tropsha, Alexander; Cox, Wendy C.] Univ North Carolina Chapel Hill, UNC Eshelman Sch Pharm, CB 7566,100J Beard Hall, Chapel Hill, NC 27599 USA; [Fourches, Denis] North Carolina State Univ, Bioinformat Res Ctr, Raleigh, NC 27695 USA	Cox, WC (reprint author), Univ North Carolina Chapel Hill, UNC Eshelman Sch Pharm, CB 7566,100J Beard Hall, Chapel Hill, NC 27599 USA.	wendy_cox@unc.edu	Fourches, Denis/H-4336-2019		UNC; IBM; NIH [GM 096967, GM66940]	Dr. Muratov is indebted to UNC and IBM for the Junior Faculty Development Award. Dr. Tropsha acknowledges the support from NIH (GM 096967 and GM66940) that enabled the development of computational approaches to drug discovery that were employed in this study as applied to student admissions and progression data.		26	3	3	1	6	AMER ASSOC COLL PHARMACY	ALEXANDRIA	1426 PRINCE STREET, ALEXANDRIA, VA 22314-2815 USA	0002-9459	1553-6467		AM J PHARM EDUC	Am. J. Pharm. Educ.
J	Munoz-Merino, PJ; Ruiperez-Valiente, JA; Kloos, CD; Auger, MA; Briz, S; de Castro, V; Santalla, SN				Munoz-Merino, Pedro J.; Ruiperez-Valiente, Jose A.; Delgado Kloos, Carlos; Auger, Maria A.; Briz, Susana; de Castro, Vanessa; Santalla, Silvia N.			Flipping the Classroom to Improve Learning With MOOCs Technology	The use of Massive Open Online Courses (MOOCs) is increasing worldwide and brings a revolution in education. The application of MOOCs has technological but also pedagogical implications. MOOCs are usually driven by short video lessons, automatic correction exercises, and the technological platforms can implement gamification or learning analytics techniques. However, much more analysis is require…	4	Incluído por triangulación	Cuanti	Spain		2	COMPUTER APPLICATIONS IN ENGINEERING EDUCATION			English	Article						MOOCs; data analysis; evaluation; distance learning; flipping the classroom; learning analytics; SPOCs	COURSES; PERSPECTIVE; LEARNERS	[Munoz-Merino, Pedro J.; Ruiperez-Valiente, Jose A.; Delgado Kloos, Carlos; Auger, Maria A.; Briz, Susana; de Castro, Vanessa; Santalla, Silvia N.] Univ Carlos III Madrid, Ave Univ 30, Madrid 28911, Spain; [Ruiperez-Valiente, Jose A.] IMDEA Networks Inst, Ave Mar Mediterraneo 22, Madrid 28918, Spain	Munoz-Merino, PJ (reprint author), Univ Carlos III Madrid, Ave Univ 30, Madrid 28911, Spain.	pedmume@it.uc3m.es	Santalla, Silvia N./C-3210-2011; Munoz-Merino, Pedro/E-1678-2011; Valiente, Jose A. Ruiperez/U-8795-2018; Briz, Susana/G-7732-2015	Santalla, Silvia N./0000-0002-6521-526X; Munoz-Merino, Pedro/0000-0002-2552-4674; Valiente, Jose A. Ruiperez/0000-0002-2304-6365; Briz, Susana/0000-0001-5963-3257	eMadrid project (Regional Government of Madrid) [S2013/ICE-2715]; "RESET" project (Ministry of Economy and Competiveness) [TIN2014-53199-C3-1-R]; IRENE project (Ministry of Economy and Competiveness) [PT-2012-1036-370000]; European Erasmus+ SHEILA project [562080-EPP-1-2015-BE-EPPKA3-PI-FORWARD]	This work has been supported by the "eMadrid" project (Regional Government of Madrid) under grant S2013/ICE-2715, the "RESET" project (Ministry of Economy and Competiveness) under grant TIN2014-53199-C3-1-R, the IRENE project (Ministry of Economy and Competiveness) under grant PT-2012-1036-370000 and the European Erasmus+ SHEILA project under grant 562080-EPP-1-2015-BE-EPPKA3-PI-FORWARD.		39	10	10	17	86	WILEY	HOBOKEN	111 RIVER ST, HOBOKEN 07030-5774, NJ USA	1061-3773	1099-0542		COMPUT APPL ENG EDUC	Comput. Appl. Eng. Educ.	JAN
J	Luna, JM; Castro, C; Romero, C				Luna, J. M.; Castro, C.; Romero, C.			MDM Tool: A Data Mining Framework Integrated Into Moodle	The interest in developing Learning Analytics tools that can be integrated into the well-known Moodle course management systems is increasing nowadays. These tools generally provide some type of basic analytics and graphs about users' interaction in the course. However, they do not enable a varied set of Data Mining techniques to be applied, such as approaches for classification, clustering, or a…	1	Incluído por triangulación. Incluye HE	Cuanti	Spain		1	COMPUTER APPLICATIONS IN ENGINEERING EDUCATION			English	Article						data Mining; clustering; classification; association; moodle		[Luna, J. M.; Castro, C.; Romero, C.] Univ Cordoba, Dept Comp Sci & Numer Anal, E-14071 Cordoba, Spain	Romero, C (reprint author), Univ Cordoba, Dept Comp Sci & Numer Anal, E-14071 Cordoba, Spain.	cromero@uco.es	Romero, Cristobal/H-4782-2011	Romero, Cristobal/0000-0003-4180-4948; Luna, Jose Maria/0000-0003-3537-2931	Spanish Ministry of Science and Technology [TIN2014-55252-P]	This research is supported by the Spanish Ministry of Science and Technology under project no. TIN2014-55252-P.		34	10	11	4	21	WILEY	HOBOKEN	111 RIVER ST, HOBOKEN 07030-5774, NJ USA	1061-3773	1099-0542		COMPUT APPL ENG EDUC	Comput. Appl. Eng. Educ.	JAN
J	Tempelaar, DT; Rienties, B; Nguyen, Q				Tempelaar, Dirk T.; Rienties, Bart; Quan Nguyen			Towards Actionable Learning Analytics Using Dispositions	Studies in the field of learning analytics (LA) have shown students' demographics and learning management system (LMS) data to be effective identifiers of "at risk" performance. However, insights generated by these predictive models may not be suitable for pedagogically informed interventions due to the inability to explain why students display these behavioral patterns. Therefore, this study aim…	1	. Criterio de inclusión 1 y 2	Cuanti	Netherlands	UK	2	IEEE TRANSACTIONS ON LEARNING TECHNOLOGIES			English	Article						Technology enhanced learning; actionable learning analytics; learning dispositions	ACHIEVEMENT; MODEL	[Tempelaar, Dirk T.] Maastricht Univ, Sch Business & Econ, NL-6211 LM Maastricht, Netherlands; [Rienties, Bart; Quan Nguyen] Open Univ UK, Inst Educ Technol, Milton Keynes MK7 6AA, Bucks, England	Tempelaar, DT (reprint author), Maastricht Univ, Sch Business & Econ, NL-6211 LM Maastricht, Netherlands.	D.Tempelaar@MaastrichtUniversity.nl; Bart.Rienties@open.ac.uk; Quan.Nguyen@open.ac.uk		Tempelaar, Dirk/0000-0001-8156-4614; Rienties, Bart/0000-0003-3749-9629	SURF-foundation	The project reported here has been supported and co-financed by the SURF-foundation as part of the Learning Analytics Stimulus and the Testing and Test-Driven Learning programs.		27	9	9	5	23	IEEE COMPUTER SOC	LOS ALAMITOS	10662 LOS VAQUEROS CIRCLE, PO BOX 3014, LOS ALAMITOS, CA 90720-1314 USA	1939-1382			IEEE T LEARN TECHNOL	IEEE Trans. Learn. Technol.	JAN-MAR
J	Scheffel, M; Drachsler, H; de Kraker, J; Kreijns, K; Slootmaker, A; Specht, M				Scheffel, Maren; Drachsler, Hendrik; de Kraker, Joop; Kreijns, Karel; Slootmaker, Aad; Specht, Marcus			Widget, Widget on the Wall, Am I Performing Well at All?	In collaborative learning environments, students work together on assignments in virtual teams and depend on each other's contribution to achieve their learning objectives. The online learning environment, however, may not only facilitate but also hamper group communication, coordination, and collaboration. Group awareness widgets that visualize information about the different group members based…	1	. Criterio de inclusión 1, 2 y 3.	Cuanti	Netherlands		2	IEEE TRANSACTIONS ON LEARNING TECHNOLOGIES			English	Article						Learning analytics; visualization; group awareness; correlation analysis; regression analysis	CLASS ATTENDANCE; LEARNING ANALYTICS; AWARENESS; FEEDBACK	[Scheffel, Maren; Drachsler, Hendrik; de Kraker, Joop; Kreijns, Karel; Slootmaker, Aad; Specht, Marcus] Open Univ Netherlands, Valkenburgerweg 177, NL-6419 AT Heerlen, Netherlands; [Drachsler, Hendrik] Univ Appl Sci Zuyd, Nieuw Eyckholt 300, NL-6419 AT Heerlen, Netherlands	Scheffel, M (reprint author), Open Univ Netherlands, Valkenburgerweg 177, NL-6419 AT Heerlen, Netherlands.	maren.scheffel@ou.nl; hendrik.drachsler@zuyd.nl; joop.dekraker@ou.nl; karel.kreijns@ou.nl; aad.slootmaker@ou.nl; marcus.specht@ou.nl						43	3	3	0	12	IEEE COMPUTER SOC	LOS ALAMITOS	10662 LOS VAQUEROS CIRCLE, PO BOX 3014, LOS ALAMITOS, CA 90720-1314 USA	1939-1382			IEEE T LEARN TECHNOL	IEEE Trans. Learn. Technol.	JAN-MAR
J	Pardo, A; Han, FF; Ellis, RA				Pardo, Abelardo; Han, Feifei; Ellis, Robert A.			Combining University Student Self-Regulated Learning Indicators and Engagement with Online Learning Events to Predict Academic Performance	Self-regulated learning theories are used to understand the reasons for different levels of university student academic performance. Similarly, learning analytics research proposes the combination of detailed data traces derived from technology-mediated tasks with a variety of algorithms to predict student academic performance. The former approach is designed to provide meaningful pedagogical gui…	1	. Criterio de inclusión 1 y 3	Cuanti	Australia		2	IEEE TRANSACTIONS ON LEARNING TECHNOLOGIES			English	Article						Education; computer-assisted instruction; learning management systems; personalized e-learning	HYPERMEDIA; EFFICACY	[Pardo, Abelardo] Univ Sydney, Sch Elect & Informat Engn, Sydney, NSW 2006, Australia; [Han, Feifei; Ellis, Robert A.] Univ Sydney, Inst Teaching & Learning, Sydney, NSW 2006, Australia	Pardo, A (reprint author), Univ Sydney, Sch Elect & Informat Engn, Sydney, NSW 2006, Australia.	Abelardo.pardo@sydney.edu.au; Feifei.han@sydney.edu.au; Robert.ellis@sydney.edu.au	Pardo, Abelardo/C-3001-2011; Han, Feifei/S-9552-2019	Pardo, Abelardo/0000-0002-6857-0582; Han, Feifei/0000-0001-8464-0854				59	16	16	7	79	IEEE COMPUTER SOC	LOS ALAMITOS	10662 LOS VAQUEROS CIRCLE, PO BOX 3014, LOS ALAMITOS, CA 90720-1314 USA	1939-1382			IEEE T LEARN TECHNOL	IEEE Trans. Learn. Technol.	JAN-MAR
J	Sellar, S; Cole, DR				Sellar, Sam; Cole, David R.			Accelerationism: a timely provocation for the critical sociology of education	Accelerationism is a theoretical movement that seeks to mobilise reason and technological development as a strategy for moving beyond capitalism. The first wave of accelerationism took the effects of capitalism at their most pernicious and suggested that they have not gone far enough. More recent work has complicated this project and explored political, epistemic and aesthetic accelerations. The …	3-0	. Criterio de exclusión 1. Podría incluirsele en la bibliografía.	Teórico	UK	Australia	0	BRITISH JOURNAL OF SOCIOLOGY OF EDUCATION			English	Article						Acceleration; algorithm; capital; data; technology; time		[Sellar, Sam] Manchester Metropolitan Univ, Dept Childhood Youth & Educ Studies, Manchester, Lancs, England; [Cole, David R.] Univ Western Sydney, Sch Educ, Ctr Educ Res, Penrith, NSW, Australia	Sellar, S (reprint author), Manchester Metropolitan Univ, Dept Childhood Youth & Educ Studies, Manchester, Lancs, England.	S.Sellar@mmu.ac.uk			Australian Research Council [DP150102098]	The example is drawn from a broader empirical study that investigated data production, dissemination, and use across schools and education systems in Australia, Japan, the USA, and Canada and in the education work of the OECD. The project is titled Data infrastructure, mobilities and network governance in education and is funded by an Australian Research Council Discovery Project grant (DP1501020…		51	3	3	0	12	ROUTLEDGE JOURNALS, TAYLOR & FRANCIS LTD	ABINGDON	2-4 PARK SQUARE, MILTON PARK, ABINGDON OX14 4RN, OXON, ENGLAND	0142-5692	1465-3346		BRIT J SOCIOL EDUC	Br. J. Sociol. Educ.	JAN
J	Sorour, SE; Goda, K; Mine, T				Sorour, Shaymaa E.; Goda, Kazumasa; Mine, Tsunenori			Comment Data Mining to Estimate Student Performance Considering Consecutive Lessons	The purpose of this study is to examine different formats of comment data to predict student performance. Having students write comment data after every lesson can reflect students' learning attitudes, tendencies and learning activities involved with the lesson. In this research, Latent Dirichlet Allocation (LDA) and Probabilistic Latent Semantic Analysis (pLSA) are employed to predict student gr…	6-HE	Technical challenge	Cuanti - predictive	Japan	Egipto	1	EDUCATIONAL TECHNOLOGY & SOCIETY			English	Article						Learning analytics; Free-style comments; Topic models; Majority vote	EDUCATION; ONLINE; GRADE	[Sorour, Shaymaa E.] Kyushu Univ, Grad Sch Informat Sci & Elect Engn, Fukuoka, Japan; [Sorour, Shaymaa E.] Kafr Elsheikh Univ, Fac Specif Educ, Kafr Al Sheikh, Egypt; [Goda, Kazumasa] Kyushu Inst Informat Sci, Dazaifu, Fukuoka, Japan; [Mine, Tsunenori] Kyushu Univ, Fac Informat Sci & Elect Engn, Fukuoka, Japan	Sorour, SE (reprint author), Kyushu Univ, Grad Sch Informat Sci & Elect Engn, Fukuoka, Japan.; Sorour, SE (reprint author), Kafr Elsheikh Univ, Fac Specif Educ, Kafr Al Sheikh, Egypt.	shaymaa@ma.ait.kyushuu.ac.jp; gouda@kiis.ac.jp; mine@ait.kyushu-u.ac.jp	Mine, Tsunenori/K-1670-2019; Mine, Tsunenori/N-1998-2019		JSPS KAKENHI [26540183, 26350357, 16H02926]	This work was supported in party by JSPS KAKENHI Grant No. 26540183, 26350357 and 16H02926.		32	2	2	2	24	IEEE COMPUTER SOC, LEARNING TECHNOLOGY TASK FORCE	PALMERSTON NORTH	BAG 11-222, MASSEY UNIVERSITY, PALMERSTON NORTH, NEW ZEALAND	1436-4522			EDUC TECHNOL SOC	Educ. Technol. Soc.	JAN
J	Fynn, A				Fynn, Angelo			Ethical Considerations in the Practical Application of the Unisa Socio-Critical Model of Student Success	The prediction and classification of student performance has always been a central concern within higher education institutions. It is therefore natural for higher education institutions to harvest and analyse student data to inform decisions on education provision in resource constrained South African environments. One of the drivers for the use of learning and academic analytics is the pressure…	1	. Criterio inclusion 1, 2 y3	Teórico	South Africa		0	INTERNATIONAL REVIEW OF RESEARCH IN OPEN AND DISTRIBUTED LEARNING			English	Article						learning analytics; academic analytics; algocracy; higher education		[Fynn, Angelo] Univ South Africa, Pretoria, South Africa	Fynn, A (reprint author), Univ South Africa, Pretoria, South Africa.		Fynn, Angelo/S-1357-2019	Fynn, Angelo/0000-0002-0480-8926				21	1	1	0	11	ATHABASCA UNIV PRESS	ATHABASCA	1 UNIVERSITY DR, ATHABASCA, AB T9S 3A3, CANADA	1492-3831			INT REV RES OPEN DIS	Int. Rev. Res. Open Distrib. Learn.	DEC
J	Marbouti, F; Diefes-Dux, HA; Madhavan, K				Marbouti, Farshid; Diefes-Dux, Heidi A.; Madhavan, Krishna			Models for early prediction of at-risk students in a course using standards-based grading	Using predictive modeling methods, it is possible to identify at-risk students early and inform both the instructors and the students. While some universities have started to use standards-based grading, which has educational advantages over common score-based grading, at risk prediction models have not been adapted to reap the benefits of standards-based grading in courses that utilize this grad…	1	Incluye HE	Cuanti	USA		2	COMPUTERS & EDUCATION			English	Article						Learning analytics; Predictive modeling; Students success; First-year engineering; Standards-based grading	RETENTION; NETWORKS	[Marbouti, Farshid] San Jose State Univ, San Jose, CA 95192 USA; [Diefes-Dux, Heidi A.; Madhavan, Krishna] Purdue Univ, W Lafayette, IN 47907 USA	Marbouti, F (reprint author), San Jose State Univ, San Jose, CA 95192 USA.	farshid.marbouti@sjsu.edu		Diefes-Dux, Heidi/0000-0003-3635-1825				52	21	22	3	32	PERGAMON-ELSEVIER SCIENCE LTD	OXFORD	THE BOULEVARD, LANGFORD LANE, KIDLINGTON, OXFORD OX5 1GB, ENGLAND	0360-1315	1873-782X		COMPUT EDUC	Comput. Educ.	DEC
J	Mirriahi, N; Liaqat, D; Dawson, S; Gasevic, D				Mirriahi, Negin; Liaqat, Daniyal; Dawson, Shane; Gasevic, Dragan			Uncovering student learning profiles with a video annotation tool: reflective learning with and without instructional norms	This study explores the types of learning profiles that evolve from student use of video annotation software for reflective learning. The data traces from student use of the software were analysed across four undergraduate courses with differing instructional conditions. That is, the use of graded or non-graded self-reflective annotations. Using hierarchical cluster analysis, four profiles of stu…	1	Criterio de inclusión 1 y 3	Cuanti	Australia	Canada;Scotland	2	ETR&D-EDUCATIONAL TECHNOLOGY RESEARCH AND DEVELOPMENT			English	Article						Instructional norms; Learning technology; Video annotation; Learning analytics; Higher education	INTRINSIC MOTIVATION; ACHIEVEMENT; PERFORMANCE; HYPERMEDIA; EDUCATION; IMPACT	[Mirriahi, Negin] UNSW, Sch Educ, Sydney, NSW 2052, Australia; [Mirriahi, Negin] UNSW, Learning & Teaching Unit, Sydney, NSW 2052, Australia; [Liaqat, Daniyal] Univ Toronto, Dept Comp Sci, 10 Kings Coll Rd,Rm 3302, Toronto, ON M5S 3G4, Canada; [Dawson, Shane] Univ South Australia, Teaching Innovat Unit, 160 Currie St, Adelaide, SA 5000, Australia; [Gasevic, Dragan] Univ Edinburgh, Moray House Sch…	Mirriahi, N (reprint author), UNSW, Sch Educ, Sydney, NSW 2052, Australia.; Mirriahi, N (reprint author), UNSW, Learning & Teaching Unit, Sydney, NSW 2052, Australia.	negin.mirriahi@unsw.edu.au	Mirriahi, Negin/R-2333-2017; Dawson, Shane/F-3946-2013	Mirriahi, Negin/0000-0003-4139-3149; Dawson, Shane/0000-0003-2435-2193; Gasevic, Dragan/0000-0001-9265-1908	Australian Office of Learning and Teaching (Innovation and Development Grant); Canada Research Chair Program of the Government of Canada; Social Sciences and Humanities Research Council of Canada (Insight Grant); Natural Sciences and Engineering Research Council of Canada (Discovery Grant)	This research is in part supported by Australian Office of Learning and Teaching (Innovation and Development Grant), Canada Research Chair Program of the Government of Canada, Social Sciences and Humanities Research Council of Canada (Insight Grant), and Natural Sciences and Engineering Research Council of Canada (Discovery Grant). We also thank Thomas Dang for data extraction.		51	4	4	7	19	SPRINGER	NEW YORK	233 SPRING ST, NEW YORK, NY 10013 USA	1042-1629	1556-6501		ETR&D-EDUC TECH RES	ETR&D-Educ. Tech. Res. Dev.	DEC
J	Hlaoui, YB; Hajjej, F; Ben Ayed, LJ				Hlaoui, Yousra Bendaly; Hajjej, Fahima; Ben Ayed, Leila Jemni			Learning Analytics for the Development of Adapted E-Assessment Workflow System	Learning analytics (LA) is a significant area of the enhanced learning technology that has been emerged during the last decade. In this paper, we present a Cloud Adapted Workflow e-Assessment System, called Cloud-AWAS. This system makes use of the learning analytics in order to turn learners into more effective and better learners. Hence, Cloud-AWAS could be seamlessly integrated into any learnin…	6-HE	Technical challenge	Cuanti	Tunisia		2	COMPUTER APPLICATIONS IN ENGINEERING EDUCATION			English	Article						learning analytics; adaptation; learner profile; workflow; ontology		[Hlaoui, Yousra Bendaly; Hajjej, Fahima; Ben Ayed, Leila Jemni] Lab LaTice, Tunis, Tunisia	Hlaoui, YB (reprint author), Lab LaTice, Tunis, Tunisia.	hajjejfahima@gmail.com						29	2	2	1	13	WILEY	HOBOKEN	111 RIVER ST, HOBOKEN 07030-5774, NJ USA	1061-3773	1099-0542		COMPUT APPL ENG EDUC	Comput. Appl. Eng. Educ.	NOV
J	Choi-Lundberg, DL; Cuellar, WA; Williams, AMM				Choi-Lundberg, Derek L.; Cuellar, William A.; Williams, Anne-Marie M.			Online Dissection Audio-Visual Resources for Human Anatomy: Undergraduate Medical Students' Usage and Learning Outcomes	In an attempt to improve undergraduate medical student preparation for and learning from dissection sessions, dissection audio-visual resources (DAVR) were developed. Data from e-learning management systems indicated DAVR were accessed by 28% +/- 10 (mean +/- SD for nine DAVR across three years) of students prior to the corresponding dissection sessions, representing at most 58% +/- 20 of assigne…	1	Criterio de inclusión 1,2 y 3	Mixed	Australia		2	ANATOMICAL SCIENCES EDUCATION			English	Article						undergraduate medical education; medical student; computers in anatomical education; multimedia; anatomical sciences/medical education; dissection anatomy; e-learning; human gross anatomy; cognitive load; action research; instructional design; learning analytics	GROSS-ANATOMY; EDUCATION; PERFORMANCE; VIDEOS; INSTRUCTION; SOFTWARE; CONTINUE; YOUTUBE	[Choi-Lundberg, Derek L.; Cuellar, William A.; Williams, Anne-Marie M.] Univ Tasmania, Fac Hlth, Sch Med, Div Med, Hobart, Tas, Australia	Choi-Lundberg, DL (reprint author), Univ Tasmania, Div Med, Sch Med, Private Bag 34, Hobart, Tas 7000, Australia.	derek.choilundberg@utas.edu.au	Choi-Lundberg, Derek L/J-7670-2014; Cuellar, William A/J-7705-2014	Choi-Lundberg, Derek L/0000-0002-3594-8585; Cuellar, William A/0000-0003-0374-9335				45	13	13	2	21	WILEY-BLACKWELL	HOBOKEN	111 RIVER ST, HOBOKEN 07030-5774, NJ USA	1935-9772	1935-9780		ANAT SCI EDUC	Anat. Sci. Educ.	NOV-DEC
J	Zhang, JJ; Skryabin, M; Song, XW				Zhang, Jingjing; Skryabin, Maxim; Song, Xiongwei			Understanding the dynamics of MOOC discussion forums with simulation investigation for empirical network analysis (SIENA)	This study attempts to make inferences about the mechanisms that drive network change over time. It adopts simulation investigation for empirical network analysis to examine the patterns and evolution of relationships formed in the context of a massive open online course (MOOC) discussion forum. Four network effectshomophily, reciprocity, transitivity, and preferential attachmentwere tested to ex…	4	The context of this study is the ‘Introduction to Psychology’ (30700313X) Spring 2014 course at Tsinghua University	Cuanti	China	Russia	2	DISTANCE EDUCATION			English	Article						MOOC; network dynamics; simulation investigation for empirical network analysis (SIENA); social learning analytics	COMMUNICATION PATTERNS; SOCIAL NETWORKS; PREDICTORS; BEHAVIOR; TOOLS	[Zhang, Jingjing] Beijing Normal Univ, Big Data Ctr Technol Mediated Educ & Res Ctr Dist, Beijing, Peoples R China; [Skryabin, Maxim] ITMO Univ, St Petersburg, Russia; [Song, Xiongwei] Chinese Acad Governance, Dept Polit Sci, Beijing, Peoples R China; [Skryabin, Maxim] Beijing Normal Univ, Res Ctr Distance Educ, Beijing, Peoples R China	Zhang, JJ (reprint author), Beijing Normal Univ, Big Data Ctr Technol Mediated Educ & Res Ctr Dist, Beijing, Peoples R China.	jingjing.zhang@bnu.edu.cn			National Education Science Foundation [CCA120110]	This work was supported by the National Education Science Foundation [Project No. CCA120110].		57	8	8	7	42	ROUTLEDGE JOURNALS, TAYLOR & FRANCIS LTD	ABINGDON	2-4 PARK SQUARE, MILTON PARK, ABINGDON OX14 4RN, OXON, ENGLAND	0158-7919	1475-0198		DISTANCE EDUC	Distance Educ.	NOV
J	Willis, JE; Slade, S; Prinsloo, P				Willis, James E., III; Slade, Sharon; Prinsloo, Paul			Ethical oversight of student data in learning analytics: a typology derived from a cross-continental, cross-institutional perspective	The growth of learning analytics as a means to improve student learning outcomes means that student data is being collected, analyzed, and applied in previously unforeseen ways. As the use of this data continues to shape academic and support interventions, there is increasing need for ethical reflection on operational approvals for learning analytics research. Though there are clear processes for…	1	. Criterio de inclusión 1, 2 y 3	Cuali	USA	UK;South Africa	0	ETR&D-EDUCATIONAL TECHNOLOGY RESEARCH AND DEVELOPMENT			English	Article						Ethics; Learning analytics; Application; Ethical typology; Research protections; Review boards	FRAMEWORK; NUMBERS	[Willis, James E., III] Indiana Univ, Sch Educ, Ctr Res Learning & Technol, Bloomington, IN 47405 USA; [Slade, Sharon] Open Univ, Fac Business & Law, Milton Keynes, Bucks, England; [Prinsloo, Paul] Univ South Africa, Open Distance & Elearning, Pretoria, South Africa	Willis, JE (reprint author), Indiana Univ, Sch Educ, Ctr Res Learning & Technol, Bloomington, IN 47405 USA.	jameswillis3@gmail.com; Sharon.Slade@open.ac.uk; prinsp@unisa.ac.za		Slade, Sharon/0000-0003-0130-8456				68	7	8	2	16	SPRINGER	NEW YORK	233 SPRING ST, NEW YORK, NY 10013 USA	1042-1629	1556-6501		ETR&D-EDUC TECH RES	ETR&D-Educ. Tech. Res. Dev.	OCT
J	West, D; Huijser, H; Heath, D				West, Deborah; Huijser, Henk; Heath, David			Putting an ethical lens on learning analytics	As learning analytics activity has increased, a variety of ethical implications and considerations have emerged, though a significant research gap remains in explicitly investigating the views of key stakeholders, such as academic staff. This paper draws on ethics-related findings from an Australian study featuring two surveys, one of institutional leaders (n = 22) and one of academic staff (n = …	1	Criterio de inclusión 1,2 y 3	Mixed	Australia	China	3	ETR&D-EDUCATIONAL TECHNOLOGY RESEARCH AND DEVELOPMENT			English	Article						Learning analytics; Ethical principles; Ethical concerns; Ethical decision making	EDUCATION	[West, Deborah; Heath, David] Charles Darwin Univ, Off Learning & Teaching, Ellengowan Dr, Darwin, NT 0909, Australia; [Huijser, Henk] Xian Jiaotong Liverpool Univ XJTLU, Acad Enhancement Ctr, Off 1160,Cent Bldg,111 Renai Rd, Suzhou Ind Pk 215123, Jiangsu, Peoples R China; [Huijser, Henk] Batchelor Inst, Batchelor, NT, Australia	West, D (reprint author), Charles Darwin Univ, Off Learning & Teaching, Ellengowan Dr, Darwin, NT 0909, Australia.	deborah.west@cdu.edu.au; henk.huijser@xjtlu.edu.cn; david.heath@cdu.edu.au	Huijser, Henk/N-3213-2017	Huijser, Henk/0000-0001-9699-4940	Australian Government Office for Learning and Teaching	This project was funded by the Australian Government Office for Learning and Teaching. The views expressed in this publication do not necessarily represent those of the Australian Government Office for Learning and Teaching.		56	6	6	2	18	SPRINGER	NEW YORK	233 SPRING ST, NEW YORK, NY 10013 USA	1042-1629	1556-6501		ETR&D-EDUC TECH RES	ETR&D-Educ. Tech. Res. Dev.	OCT
J	Ifenthaler, D; Schumacher, C				Ifenthaler, Dirk; Schumacher, Clara			Student perceptions of privacy principles for learning analytics	The purpose of this study was to examine student perceptions of privacy principles related to learning analytics. Privacy issues for learning analytics include how personal data are collected and stored as well as how they are analyzed and presented to different stakeholders. A total of 330 university students participated in an exploratory study confronting them with learning analytics systems a…	1	Criterio de inclusión 1 y 2	Cuanti	Germany	Australia	2	ETR&D-EDUCATIONAL TECHNOLOGY RESEARCH AND DEVELOPMENT			English	Article						Learning analytics; Privacy; Control over data; Transparency; Higher education	ETHICAL-ISSUES; NUMBERS	[Ifenthaler, Dirk; Schumacher, Clara] Univ Mannheim, Learning Design & Technol, Mannheim, Baden Wurttembe, Germany; [Ifenthaler, Dirk] Deakin Univ, Melbourne, Vic, Australia	Ifenthaler, D (reprint author), Univ Mannheim, Learning Design & Technol, Mannheim, Baden Wurttembe, Germany.; Ifenthaler, D (reprint author), Deakin Univ, Melbourne, Vic, Australia.	dirk@ifenthaler.info		Ifenthaler, Dirk/0000-0002-2446-6548				39	9	9	5	22	SPRINGER	NEW YORK	233 SPRING ST, NEW YORK, NY 10013 USA	1042-1629	1556-6501		ETR&D-EDUC TECH RES	ETR&D-Educ. Tech. Res. Dev.	OCT
J	Scholes, V				Scholes, Vanessa			The ethics of using learning analytics to categorize students on risk	There are good reasons for higher education institutions to use learning analytics to risk-screen students. Institutions can use learning analytics to better predict which students are at greater risk of dropping out or failing, and use the statistics to treat 'risky' students differently. This paper analyses this practice using normative theories of discrimination. The analysis suggests the prin…	1	Criterio de inclusión 1,2 y 3	Teórico	New Zealand		0	ETR&D-EDUCATIONAL TECHNOLOGY RESEARCH AND DEVELOPMENT			English	Article						Analytics; Ethics; Education; Screening; Discrimination; Retention; Risk		[Scholes, Vanessa] Open Polytech New Zealand, 3 Cleary St, Lower Hutt 5040, New Zealand	Scholes, V (reprint author), Open Polytech New Zealand, 3 Cleary St, Lower Hutt 5040, New Zealand.	Vanessa.scholes@openpolytechnic.ac.nz						43	7	7	3	25	SPRINGER	NEW YORK	233 SPRING ST, NEW YORK, NY 10013 USA	1042-1629	1556-6501		ETR&D-EDUC TECH RES	ETR&D-Educ. Tech. Res. Dev.	OCT
J	Lawson, C; Beer, C; Rossi, D; Moore, T; Fleming, J				Lawson, Celeste; Beer, Colin; Rossi, Dolene; Moore, Teresa; Fleming, Julie			Identification of 'at risk' students using learning analytics: the ethical dilemmas of intervention strategies in a higher education institution	Learning analytics is an emerging field in which sophisticated analytic tools are used to inform and improve learning and teaching. Researchers within a regional university in Australia identified an association between interaction and student success in online courses and subsequently developed a learning analytics system aimed at informing learning and teaching practices. Contemporary literatur…	1	Criterio de inclusión 1,2 y 3	Teórico	Australia		0	ETR&D-EDUCATIONAL TECHNOLOGY RESEARCH AND DEVELOPMENT			English	Article						Ethics; Learning analytics; Higher education; Privacy; Data ownership	MANAGEMENT	[Lawson, Celeste] Cent Queensland Univ, Profess Commun, Rockhampton, Qld, Australia; [Beer, Colin] Cent Queensland Univ, Educ Technol Learning & Teaching Serv, Rockhampton, Qld, Australia; [Rossi, Dolene] Cent Queensland Univ, Sch Nursing & Midwifery, Rockhampton, Qld, Australia; [Moore, Teresa] Cent Queensland Univ, Sch Educ & Arts, Rockhampton, Qld, Australia; [Fleming, Julie] Cent Queensland U…	Lawson, C (reprint author), Cent Queensland Univ, Profess Commun, Rockhampton, Qld, Australia.	c.lawson@cqu.edu.au; c.beer@cqu.edu.au; d.rossi@cqu.edu.au; t.moore@cqu.edu.au; j.fleming@cqu.edu.au	Rossi, Dolene M/G-5036-2015	Rossi, Dolene M/0000-0002-5093-6443				33	8	8	3	27	SPRINGER	NEW YORK	233 SPRING ST, NEW YORK, NY 10013 USA	1042-1629	1556-6501		ETR&D-EDUC TECH RES	ETR&D-Educ. Tech. Res. Dev.	OCT
J	Prasad, D; Totaram, R; Usagawa, T				Prasad, Deepak; Totaram, Rajneel; Usagawa, Tsuyoshi			Development of Open Textbooks Learning Analytics System	Textbook costs have skyrocketed in recent years, putting them beyond the reach of many students, but there are options which can mitigate this problem. Open textbooks, an open educational resource, have proven capable of making textbooks affordable to students. There have been few educational development as promising as the development of open textbooks to lower costs for students. While the last…	1	. Criterio de inclusión 1, 2 y 3	Cuanti	Fiji	Japan	2	INTERNATIONAL REVIEW OF RESEARCH IN OPEN AND DISTRIBUTED LEARNING			English	Article						open textbooks; learning analytics; open textbook analytics system; open educational resources; EPUB		[Prasad, Deepak; Totaram, Rajneel] Univ South Pacific, Suva, Fiji; [Prasad, Deepak; Usagawa, Tsuyoshi] Kumamoto Univ, Kumamoto 860, Japan	Prasad, D (reprint author), Univ South Pacific, Suva, Fiji.; Prasad, D (reprint author), Kumamoto Univ, Kumamoto 860, Japan.							53	1	1	0	1	ATHABASCA UNIV PRESS	ATHABASCA	1 UNIVERSITY DR, ATHABASCA, AB T9S 3A3, CANADA	1492-3831			INT REV RES OPEN DIS	Int. Rev. Res. Open Distrib. Learn.	SEP
J	Ruiz-Cordell, KD; Joubin, K; Haimowitz, S				Ruiz-Cordell, Karyn D.; Joubin, Kathy; Haimowitz, Steven			Applying Advanced Analytical Approaches to Characterize the Impact of Specific Clinical Gaps and Profiles on the Management of Rheumatoid Arthritis	Introduction: The goal of this study was to add a predictive modeling approach to the meta-analysis of continuing medical education curricula to determine whether this technique can be used to better understand clinical decision making. Using the education of rheumatologists on rheumatoid arthritis management as a model, this study demonstrates how the combined methodology has the ability to not …	1	Incluído por triangulación	Cuanti	USA		0	JOURNAL OF CONTINUING EDUCATION IN THE HEALTH PROFESSIONS			English	Article						predictive modeling; meta-analysis; rheumatology; learning outcomes; machine learning; big data; gap analysis/needs assessment; needs assessment; online/computer-based education; research/evaluation		[Ruiz-Cordell, Karyn D.] RealCME Outcomes, Res & Outcomes, New York, NY USA; [Ruiz-Cordell, Karyn D.; Joubin, Kathy; Haimowitz, Steven] RealCME Outcomes, New York, NY USA	Ruiz-Cordell, KD (reprint author), RealCME Outcomes, New York, NY USA.	kruizcordell@realcme.com						11	0	0	0	0	LIPPINCOTT WILLIAMS & WILKINS	PHILADELPHIA	TWO COMMERCE SQ, 2001 MARKET ST, PHILADELPHIA, PA 19103 USA	0894-1912	1554-558X		J CONTIN EDUC HEALTH	J. Contin. Educ. Health Prof.	FAL
J	Sinharay, S				Sinharay, Sandip			An NCME Instructional Module on Data Mining Methods for Classification and Regression	Data mining methods for classification and regression are becoming increasingly popular in various scientific fields. However, these methods have not been explored much in educational measurement. This module first provides a review, which should be accessible to a wide audience in education measurement, of some of these methods. The module then demonstrates using three real-data examples that th…	3-0	Incluído por triangulación a discusión	Cuanti	USA		1	EDUCATIONAL MEASUREMENT-ISSUES AND PRACTICE			English	Article						bagging; boosting; classification and regression tree; random forests	HIERARCHICAL LOGISTIC-REGRESSION; MODEL; APPROXIMATION; VALIDITY	[Sinharay, Sandip] Pacific Metr Corp, Monterey, CA 93940 USA	Sinharay, S (reprint author), Pacific Metr Corp, Monterey, CA 93940 USA.	ssinharay@ets.org						58	5	5	0	6	WILEY	HOBOKEN	111 RIVER ST, HOBOKEN 07030-5774, NJ USA	0731-1745	1745-3992		EDUC MEAS-ISSUES PRA	Educ. Meas.-Issues Pract.	FAL
J	Toetenel, L; Rienties, B				Toetenel, Lisette; Rienties, Bart			Analysing 157 learning designs using learning analytic approaches as a means to evaluate the impact of pedagogical decision making	Educators need to change their practice to adapt to a shifting educational context. By visualising learning design decisions, this article highlights the need to capture educators' "tacit" knowledge relating to course material, activity types and workload, through employing learning analytics methods in order to analyse the learning designs of courses taken by 60,000+ students, common pedagogical…	1	. Criterio de inclusión 1, 3. This study took place at The Open University, which is the largest higher education provider of distance education in Europe. Unlike traditional universities	Cuanti	UK		2	BRITISH JOURNAL OF EDUCATIONAL TECHNOLOGY			English	Article							EDUCATION; INQUIRY; FRAMEWORK	[Toetenel, Lisette] Open Univ, Milton Keynes, Bucks, England; [Rienties, Bart] Open Univ, Learning Analyt, Milton Keynes, Bucks, England	Toetenel, L (reprint author), Jennie Lee Bldg,Walton Hall Campus, Milton Keynes MK7 6AA, Bucks, England.	Lisette.Toetenel@open.ac.uk		Rienties, Bart/0000-0003-3749-9629				17	17	17	6	25	WILEY-BLACKWELL	HOBOKEN	111 RIVER ST, HOBOKEN 07030-5774, NJ USA	0007-1013	1467-8535		BRIT J EDUC TECHNOL	Br. J. Educ. Technol.	SEP
J	Northcutt, CG; Ho, AD; Chuang, IL				Northcutt, Curtis G.; Ho, Andrew D.; Chuang, Isaac L.			Detecting and preventing "multiple-account" cheating in massive open online courses	We describe a cheating strategy enabled by the features of massive open online courses (MOOCs) and detectable by virtue of the sophisticated data systems that MOOCs provide. The strategy, Copying Answers using Multiple Existences Online (CAMEO), involves a user who gathers solutions to assessment questions using a "harvester" account and then submits correct answers using a separate "master" acco…	4	Incluído por triangulación	Cuanti	USA		1	COMPUTERS & EDUCATION			English	Article						Massive Open Online Courses (MOOCs); Cheating detection; Educational certification; Educational Data Mining (EDM); Security; Architecture for educational technology system; Learning communities; Lifelong learning; Pedagogical issues; Teaching/learning strategies		[Northcutt, Curtis G.; Chuang, Isaac L.] MIT, 77 Massachusetts Ave, Cambridge, MA 02139 USA; [Ho, Andrew D.] Harvard Univ, Grad Sch Educ, Cambridge, MA 02138 USA	Northcutt, CG (reprint author), MIT, 77 Massachusetts Ave, Cambridge, MA 02139 USA.	cgn@mit.edu; andrew_ho@gse.harvard.edu; ichuang@mit.edu		Northcutt, Curtis/0000-0002-2423-1300	National Science Foundation [1122374]	This material is based upon work supported by the National Science Foundation Graduate Research Fellowship under Grant No. (#1122374). The work presented is the sole work of the authors. The authors assume full responsibility for the contents of this manuscript.		36	8	8	3	82	PERGAMON-ELSEVIER SCIENCE LTD	OXFORD	THE BOULEVARD, LANGFORD LANE, KIDLINGTON, OXFORD OX5 1GB, ENGLAND	0360-1315	1873-782X		COMPUT EDUC	Comput. Educ.	SEP
J	Baesse, DDEL; Grisolia, AM; de Oliveira, AEF				Baesse, Deborah de Castro e Lima; Grisolia, Alexandra Monteiro; Figueiredo de Oliveira, Ana Emilia			Pedagogical monitoring as a tool to reduce dropout in distance learning in family health	Background: This paper presents the results of a study of the Monsys monitoring system, an educational support tool designed to prevent and control the dropout rate in a distance learning course in family health. Developed by UNA-SUS/UFMA, Monsys was created to enable data mining in the virtual learning environment known as Moodle. Methods: This is an exploratory study using documentary and bibli…	1	. Criterio de inclusión 1 y 3. The sample consisted of students enrolled in two postgraduate classes in Family Health offered by UNA-SUS/ UFMA (Open University of Brazilian National Health System) in 2010 and 2011.	Cuanti	Brazil		1	BMC MEDICAL EDUCATION			English	Article						Dropout; Distance learning; Pedagogical support; Specialization		[Baesse, Deborah de Castro e Lima; Figueiredo de Oliveira, Ana Emilia] Univ Fed Maranhao UFMA, Univ Aberta Sistema Unico Saude UNA SUS, Rua Viana Vaz 41, BR-65020660 Sao Luis, Maranhao, Brazil; [Grisolia, Alexandra Monteiro] Univ Estado Rio de Janeiro, Fac Ciencias Med, Ctr Biomed, Ave Vinte & Oito Setembro 77,Sala 126, BR-20561030 Rio De Janeiro, Brazil	Baesse, DDEL (reprint author), Univ Fed Maranhao UFMA, Univ Aberta Sistema Unico Saude UNA SUS, Rua Viana Vaz 41, BR-65020660 Sao Luis, Maranhao, Brazil.	baesse2008@gmail.com		Oliveira, Ana Emilia/0000-0003-4371-4815				28	2	2	0	19	BMC	LONDON	CAMPUS, 4 CRINAN ST, LONDON N1 9XW, ENGLAND	1472-6920			BMC MED EDUC	BMC Med. Educ.	AUG 22
J	Wang, XL				Wang, Xueli			Course-Taking Patterns of Community College Students Beginning in STEM: Using Data Mining Techniques to Reveal Viable STEM Transfer Pathways	This research focuses on course-taking patterns of beginning community college students enrolled in one or more non-remedial science, technology, engineering, and mathematics (STEM) courses during their first year of college, and how these patterns are mapped against upward transfer in STEM fields of study. Drawing upon postsecondary transcript data, collected as part of the Beginning Postseconda…	1	Criterio de inclusión 1, 2 y 3	Cuanti	USA		1	RESEARCH IN HIGHER EDUCATION			English	Article						Upward transfer; STEM; Course-taking; Transcript analysis; Data mining	OUTCOMES; DISPARITIES; ENVIRONMENT; MATHEMATICS; ATTAINMENT; SCIENCE; MAJORS; GENDER; WOMEN	[Wang, Xueli] Univ Wisconsin Madison, Dept Educ Leadership & Policy Anal, 270-H Educ Bldg,1000 Bascom Mall, Madison, WI 53706 USA	Wang, XL (reprint author), Univ Wisconsin Madison, Dept Educ Leadership & Policy Anal, 270-H Educ Bldg,1000 Bascom Mall, Madison, WI 53706 USA.	xwang273@wisc.edu			Association for Institutional Research; National Science Foundation; National Center for Education Statistics; National Postsecondary Education Cooperative under Association for Institutional Research [RG13-39]	This study is based upon work supported by the Association for Institutional Research, the National Science Foundation, the National Center for Education Statistics, and the National Postsecondary Education Cooperative under Association for Institutional Research Grant Number RG13-39. Any opinions, findings, and conclusions or recommendations expressed in this material are those of the author and…		64	8	9	2	32	SPRINGER	NEW YORK	233 SPRING ST, NEW YORK, NY 10013 USA	0361-0365	1573-188X		RES HIGH EDUC	Res. High. Educ.	AUG
J	Ruiperez-Valiente, JA; Munoz-Merino, PJ; Kloos, CD; Niemann, K; Scheffel, M; Wolpers, M				Ruiperez-Valiente, Jose A.; Munoz-Merino, Pedro J.; Delgado Kloos, Carlos; Niemann, Katja; Scheffel, Maren; Wolpers, Martin			Analyzing the Impact of Using Optional Activities in Self-Regulated Learning	Self-regulated learning (SRL) environments provide students with activities to improve their learning (e.g., by solving exercises), but they might also provide optional activities (e.g., changing an avatar image or setting goals) where students can decide whether they would like to use or do them and how. Few works have dealt with the use of optional activities in SRL environments. This paper thu…	4	Incluído por triangulación	Cuanti	Spain	Germany;Netherlands	2	IEEE TRANSACTIONS ON LEARNING TECHNOLOGIES			English	Article						Khan Academy; learning analytics; MOOCs; optional activities; self-regulated learning	ONLINE; MOTIVATION; PARTICIPATION; METAANALYSIS	[Ruiperez-Valiente, Jose A.; Munoz-Merino, Pedro J.; Delgado Kloos, Carlos] Univ Carlos III Madrid, Telemat Dept, Ave Univ 30, Leganes 28911, Madrid, Spain; [Ruiperez-Valiente, Jose A.] IMDEA Networks Inst, Ave Mar Mediterraneo 22, Leganes 28918, Madrid, Spain; [Niemann, Katja; Wolpers, Martin] Fraunhofer Inst Appl Informat Technol FIT, D-53754 Schloss Birlinghoven, Sankt Augustin, Germany; [Sche…	Ruiperez-Valiente, JA (reprint author), Univ Carlos III Madrid, Telemat Dept, Ave Univ 30, Leganes 28911, Madrid, Spain.; Ruiperez-Valiente, JA (reprint author), IMDEA Networks Inst, Ave Mar Mediterraneo 22, Leganes 28918, Madrid, Spain.	jruipere@it.uc3m.es; pedmume@it.uc3m.es; cdk@it.uc3m.es; katja.niemann@fit.fraunhofer.de; maren.scheffel@ou.nl; martin.wolpers@fit.fraunhofer.de	Valiente, Jose A. Ruiperez/U-8795-2018; Munoz-Merino, Pedro/E-1678-2011	Valiente, Jose A. Ruiperez/0000-0002-2304-6365; Munoz-Merino, Pedro/0000-0002-2552-4674	RESET project [TIN2014-53199-C3-1-R]; Spanish Ministry of Economy and Competitiveness; IRENE project [PT-2012-1036-370000]; "eMadrid" project [S2013/ICE-2715]; Regional Government of Madrid	The work was partially funded by the RESET project under grant no. TIN2014-53199-C3-1-R (funded by the Spanish Ministry of Economy and Competitiveness), the IRENE project under grant no. PT-2012-1036-370000 (funded by the Spanish Ministry of Economy and Competitiveness), and the "eMadrid" project (funded by the Regional Government of Madrid) under grant no. S2013/ICE-2715.		40	2	2	2	30	IEEE COMPUTER SOC	LOS ALAMITOS	10662 LOS VAQUEROS CIRCLE, PO BOX 3014, LOS ALAMITOS, CA 90720-1314 USA	1939-1382			IEEE T LEARN TECHNOL	IEEE Trans. Learn. Technol.	JUL-SEP
J	Barata, G; Gama, S; Jorge, J; Goncalves, D				Barata, Gabriel; Gama, Sandra; Jorge, Joaquim; Goncalves, Daniel			Early Prediction of Student Profiles Based on Performance and Gaming Preferences	State of the art research shows that gamified learning can be used to engage students and help them perform better. However, most studies use a one-size-fits-all approach to gamification, where individual differences and needs are ignored. In a previous study, we identified four types of students attending a gamified college course, characterized by different levels of performance, engagement and…	1	. Criterio de inclusión 1 y 3 . We had 76 students, of which nine were female, and a large majority of which had finished their undergraduate computer science degree on the previous yea	Cuanti	Portugal		0	IEEE TRANSACTIONS ON LEARNING TECHNOLOGIES			English	Article						Gamified learning; cluster analysis; student classification; adaptive learning	GAME; CLASSIFICATION	[Barata, Gabriel; Gama, Sandra; Jorge, Joaquim; Goncalves, Daniel] INESC ID, P-1000029 Lisbon, Portugal	Barata, G (reprint author), INESC ID, P-1000029 Lisbon, Portugal.	gabriel.barata@ist.utl.pt; sandra.gama@ist.utl.pt; joaquim.jorge@inesc-id.pt; daniel.goncalves@inesc-id.pt	Gama, Sandra/C-2259-2019; Jorge, Joaquim/C-5596-2008; Goncalves, Daniel/M-6013-2013	Gama, Sandra/0000-0002-9679-7004; Jorge, Joaquim/0000-0001-5441-4637; Goncalves, Daniel/0000-0002-5121-6296	national funds through Fundacao para a Ciencia e a Tecnologia (FCT) [UID/CEC/50021/2013, PTDC/EEI-SII/3154/2012]; FCT [SFRH/BD/72735/2010]	This work was supported by national funds through Fundacao para a Ciencia e a Tecnologia (FCT) with reference UID/CEC/50021/2013 and PTDC/EEI-SII/3154/2012. Gabriel Barata was supported by FCT, grant SFRH/BD/72735/2010.		61	4	4	0	17	IEEE COMPUTER SOC	LOS ALAMITOS	10662 LOS VAQUEROS CIRCLE, PO BOX 3014, LOS ALAMITOS, CA 90720-1314 USA	1939-1382			IEEE T LEARN TECHNOL	IEEE Trans. Learn. Technol.	JUL-SEP
J	Lin, YS; Chang, YC; Liew, KH; Chu, CP				Lin, Yu-Shih; Chang, Yi-Chun; Liew, Keng-Hou; Chu, Chih-Ping			Effects of concept map extraction and a test-based diagnostic environment on learning achievement and learners' perceptions	Computerised testing and diagnostics are critical challenges within an e-learning environment, where the learners can assess their learning performance through tests. However, a test result based on only a single score is insufficient information to provide a full picture of learning performance. In addition, because test results implicitly include information about the underlying subject concept…	1	Criterio de inclusión 1 y 3. Incluye HE	Cuanti	Taiwan		0	BRITISH JOURNAL OF EDUCATIONAL TECHNOLOGY			English	Article							CONSTRUCTING CONCEPT MAPS; NATURAL-SCIENCE COURSES; DATA MINING TECHNIQUES; PRIOR KNOWLEDGE; FUZZY RULES; SYSTEMS; MODEL	[Lin, Yu-Shih; Liew, Keng-Hou; Chu, Chih-Ping] Natl Cheng Kung Univ, Dept Comp Sci & Informat Engn, Tainan 701, Taiwan; [Chang, Yi-Chun] Hungkuang Univ, Dept Comp Sci & Informat Engn, 1018,Sec 6,Taiwan Blvd, Taichung 43302, Taiwan	Chang, YC (reprint author), Hungkuang Univ, Dept Comp Sci & Informat Engn, 1018,Sec 6,Taiwan Blvd, Taichung 43302, Taiwan.	changyc@sunrise.hk.edu.tw			National Science Council of the Republic of China [MOST 103-2221-E-241-008, NSC 102-2622-E-241-008-CC3]	This research was partially supported by the National Science Council of the Republic of China under the grant number MOST 103-2221-E-241-008 and NSC 102-2622-E-241-008-CC3. The data regarding this work can be accessed by contacting the corresponding author under the following conditions: (1) agreement of all of the authors, and (2) compliance with the Personal Information Protection Act of Taiwa…		39	4	4	2	20	WILEY	HOBOKEN	111 RIVER ST, HOBOKEN 07030-5774, NJ USA	0007-1013	1467-8535		BRIT J EDUC TECHNOL	Br. J. Educ. Technol.	JUL
J	Veletsianos, G; Kimmons, R				Veletsianos, George; Kimmons, Royce			Scholars in an increasingly open and digital world: How do education professors and students use Twitter?	There has been a lack of large-scale research examining education scholars' (professors' and doctoral students') social media participation. We address this weakness in the literature by using data mining methods to capture a large data set of scholars' participation on Twitter (232 students, 237 professors, 74,814 unique hashtags, and 645,579 tweets). We report how education scholars use Twitter…	1	Criterio de inclusión 1 y 2. Significantly, the results reported herein caution researchers and practitioners that theoretical frameworks that focus exclusively on scholarship and overlook the diverse activities that scholars enact online, ignore significant aspects of who scholars are whey they are online.	Cuanti	Canada	USA	0	INTERNET AND HIGHER EDUCATION			English	Article						Social media; Networked scholarship; Digital scholarship; Twitter; Faculty members' use of online networks; Online participation	SOCIAL NETWORKING SITES; CHALLENGES; FACULTY	[Veletsianos, George] Royal Rd Univ, Sch Educ & Technol, Victoria, BC, Canada; [Kimmons, Royce] Bringham Young Univ, Instruct Psychol & Technol Dept, Provo, UT USA	Veletsianos, G (reprint author), Royal Rd Univ, Sch Educ & Technol, Victoria, BC, Canada.			Kimmons, Royce/0000-0001-7744-2315	Canada Research Chairs program; J.A. & Kathryn Albertson Foundation	This study was partially funded by a grant from the Canada Research Chairs program and the J.A. & Kathryn Albertson Foundation.		39	28	28	4	45	ELSEVIER SCIENCE INC	NEW YORK	360 PARK AVE SOUTH, NEW YORK, NY 10010-1710 USA	1096-7516	1873-5525		INTERNET HIGH EDUC	Internet High. Educ.	JUL
J	Kim, D; Park, Y; Yoon, M; Jo, IH				Kim, Dongho; Park, Yeonjeong; Yoon, Meehyun; Jo, Il-Hyun			Toward evidence-based learning analytics: Using proxy variables to improve asynchronous online discussion environments	Although asynchronous online discussion (AOD) is increasingly used as a main activity for blended learning, many students find it difficult to engage in discussions and report low achievement. Early prediction and timely intervention can help potential low achievers get back on track as early as possible. This study presented a data mining process to construct proxy variables that reflect theoret…	1	. Criterio de inclusión 1, 2 y 3	Cuanti	USA	South Korea	1	INTERNET AND HIGHER EDUCATION			English	Article						Learning analytics; Asynchronous online discussion; Proxy variable; Educational data mining; Learner online behavior	SOCIAL NETWORK ANALYSIS; COGNITIVE PRESENCE; RANDOM FORESTS; KNOWLEDGE CONSTRUCTION; LISTENING BEHAVIORS; STUDENT ENGAGEMENT; HIGHER-EDUCATION; DISCUSSIONS; PARTICIPATION; STRATEGIES	[Kim, Dongho; Yoon, Meehyun] Univ Georgia, Dept Career & Informat Studies, 850 Coll Stn Rd, Athens, GA 30602 USA; [Park, Yeonjeong; Jo, Il-Hyun] Honam Univ, Ctr Teaching & Learning, 417 Eodeung Rd, Gwangju, South Korea; [Park, Yeonjeong; Jo, Il-Hyun] Ewha Womans Univ, Dept Educ Technol, 52 Ewha Rd, Seoul, South Korea	Jo, IH (reprint author), Honam Univ, Ctr Teaching & Learning, 417 Eodeung Rd, Gwangju, South Korea.; Jo, IH (reprint author), Ewha Womans Univ, Dept Educ Technol, 52 Ewha Rd, Seoul, South Korea.	dongho@uga.edu; ypark@honam.ac.kr; meehyun@uga.edu; ijo@ewhaac.lcr		Park, Yeonjeong/0000-0003-4960-8300; Jo, Il-Hyun/0000-0003-3299-7290	Ministry of Education of the Republic of Korea; National Research Foundation of Korea [NRF-2015S1A5B6036244]	This work was supported by the Ministry of Education of the Republic of Korea and the National Research Foundation of Korea (NRF-2015S1A5B6036244).		90	12	12	7	73	ELSEVIER SCIENCE INC	NEW YORK	360 PARK AVE SOUTH, NEW YORK, NY 10010-1710 USA	1096-7516	1873-5525		INTERNET HIGH EDUC	Internet High. Educ.	JUL
J	Edwards, R; Fenwick, T				Edwards, Richard; Fenwick, Tara			Digital analytics in professional work and learning	In a wide range of fields, professional practice is being transformed by the increasing influence of digital analytics: the massive volumes of big data, and software algorithms that are collecting, comparing and calculating that data to make predictions and even decisions. Researchers in a number of social sciences have been calling attention to the far-reaching and accelerating consequences of t…	3-0	Discusión //3y6 nombra a HE 2 veces not enuff	Teórico	UK		0	STUDIES IN CONTINUING EDUCATION			English	Article						Digital analytics; professional practice; learning; algorithms; big data; software	HIDDEN CURRICULUM; TECHNOLOGY	[Edwards, Richard; Fenwick, Tara] Univ Stirling, Sch Educ, Stirling FK9 4LA, Scotland	Edwards, R (reprint author), Univ Stirling, Sch Educ, Stirling FK9 4LA, Scotland.	r.g.edwards@stir.ac.uk			ESRC [ES/L001160/1]; Economic and Social Research Council [ES/L001160/1]	This article is developed from work within the ESRC funded seminar series Code Acts in Education http://codeactsineducation.wordpress.com/about/ (grant reference: ES/L001160/1).		35	2	2	0	23	ROUTLEDGE JOURNALS, TAYLOR & FRANCIS LTD	ABINGDON	2-4 PARK SQUARE, MILTON PARK, ABINGDON OX14 4RN, OXON, ENGLAND	0158-037X	1470-126X		STUD CONTIN EDUC	Stud. Contin. Educ.	JUL
J	Van Horne, S; Russell, JE; Schuh, KL				Van Horne, Sam; Russell, Jae-eun; Schuh, Kathy L.			The adoption of mark-up tools in an interactive e-textbook reader	Researchers have more often examined whether students prefer using an e-textbook over a paper textbook or whether e-textbooks provide a better resource for learning than paper textbooks, but students' adoption of mark-up tools has remained relatively unexamined. Drawing on the concept of Innovation Diffusion Theory, we used educational data mining techniques and survival analysis to examine time …	1	Criterio 1 de inclusión (HE); el texto solo refiere a "Major School".	Mixed	USA		1	ETR&D-EDUCATIONAL TECHNOLOGY RESEARCH AND DEVELOPMENT			English	Article						Interactive; E-textbook; Technology adoption; Survival analysis; Diffusion theory	STUDENTS ATTITUDES; READING-COMPREHENSION; E-BOOKS; ELECTRONIC TEXTBOOKS; LEARNING OUTCOMES; PRINT TEXTBOOKS; TECHNOLOGY; PAPER; COMPUTERS; FORMAT	[Van Horne, Sam; Russell, Jae-eun; Schuh, Kathy L.] Univ Iowa, Off Teaching Learning & Technol, Iowa City, IA 52242 USA	Van Horne, S (reprint author), Univ Iowa, Off Teaching Learning & Technol, Iowa City, IA 52242 USA.	samuel-vanhorne@uiowa.edu		Van Horne, Sam/0000-0002-5560-0914	Consortium of College and University Media Centers	The authors would like to acknowledge the Consortium of College and University Media Centers, who awarded the authors a research grant that funded some of the expenses related to this research study.		74	5	5	3	26	SPRINGER	NEW YORK	233 SPRING ST, NEW YORK, NY 10013 USA	1042-1629	1556-6501		ETR&D-EDUC TECH RES	ETR&D-Educ. Tech. Res. Dev.	JUN
J	Cen, L; Ruta, D; Powell, L; Hirsch, B; Ng, J				Cen, Ling; Ruta, Dymitr; Powell, Leigh; Hirsch, Benjamin; Ng, Jason			Quantitative approach to collaborative learning: performance prediction, individual assessment, and group composition	The benefits of collaborative learning, although widely reported, lack the quantitative rigor and detailed insight into the dynamics of interactions within the group, while individual contributions and their impacts on group members and their collaborative work remain hidden behind joint group assessment. To bridge this gap we intend to address three important aspects of collaborative learning fo…	1	Criterio de inclusion 1 y 3	Cuanti	United Arab Emirates		0	INTERNATIONAL JOURNAL OF COMPUTER-SUPPORTED COLLABORATIVE LEARNING			English	Article						Collaborative learning; Performance prediction; Machine learning; Performance modeling; Group composition	ACADEMIC-PERFORMANCE; ONLINE; GENDER	[Cen, Ling; Ruta, Dymitr; Powell, Leigh; Hirsch, Benjamin; Ng, Jason] Khalifa Univ Sci Technol & Res, Emirates ICT Innovat Ctr, Abu Dhabi, U Arab Emirates	Cen, L (reprint author), Khalifa Univ Sci Technol & Res, Emirates ICT Innovat Ctr, Abu Dhabi, U Arab Emirates.	cen.ling@kustar.ac.ae	Hirsch, Benjamin/L-5082-2017; Ruta, Dymitr/S-9336-2017	Hirsch, Benjamin/0000-0003-3893-1591; Ruta, Dymitr/0000-0003-1060-6375; Powell, Leigh/0000-0001-6714-7371				89	11	11	8	48	SPRINGER	NEW YORK	233 SPRING ST, NEW YORK, NY 10013 USA	1556-1607	1556-1615		INT J COMP-SUPP COLL	Int. J. Comp.-Support. Collab. Learn.	JUN
J	Timmis, S; Broadfoot, P; Sutherland, R; Oldfield, A				Timmis, Sue; Broadfoot, Patricia; Sutherland, Rosamund; Oldfield, Alison			Rethinking assessment in a digital age: opportunities, challenges and risks	While it is frequently argued that assessment sits at the heart of the learning process, in practice assessment often remains narrowly focused on qualifications and reporting achievements, driven by institutional and societal aspirations and tensions such as accountability and economic well being. Yet, the need for assessment to account for the knowledge, skills, dispositions and attitudes necess…	3-HE	Incluído por triangulación a discusión	Teórico	UK		0	BRITISH EDUCATIONAL RESEARCH JOURNAL			English	Article						formative; summative; e-assessment; collaboration; learning analytics; ethics; inclusion; digital literacies	HIGHER-EDUCATION; FEEDBACK; TECHNOLOGY; RESISTANCE; STUDENTS; LEARN	[Timmis, Sue; Broadfoot, Patricia; Sutherland, Rosamund; Oldfield, Alison] Univ Bristol, Grad Sch Educ, 35 Berkeley Sq, Bristol BS8 1JA, Avon, England	Timmis, S (reprint author), Univ Bristol, Grad Sch Educ, 35 Berkeley Sq, Bristol BS8 1JA, Avon, England.	sue.timmis@bristol.ac.uk						94	11	11	5	59	WILEY-BLACKWELL	HOBOKEN	111 RIVER ST, HOBOKEN 07030-5774, NJ USA	0141-1926	1469-3518		BRIT EDUC RES J	Br. Educ. Res. J.	JUN
J	de Barba, PG; Kennedy, GE; Ainley, MD				de Barba, P. G.; Kennedy, G. E.; Ainley, M. D.			The role of students' motivation and participation in predicting performance in a MOOC	Over the last 5years, massive open online courses (MOOCs) have increasingly provided learning opportunities across the world in a variety of domains. As with many emerging educational technologies, why and how people come to MOOCs needs to be better understood and importantly what factors contribute to learners' MOOC performance. It is known that online learning environments require greater level…	4	. Criterio de inclusion 1 y 2. Participants consisted of students who persisted to the last 3 weeks of the Principles of Macroeconomics MOOC, offered by The University of Melbourne i	Cuanti	Australia		2	JOURNAL OF COMPUTER ASSISTED LEARNING			English	Article						learning analytics; MOOC; motivation; participation; performance; persistence	ACHIEVEMENT GOALS; PERSISTENCE; VALUES; MODEL	[de Barba, P. G.; Kennedy, G. E.] Univ Melbourne, Melbourne Ctr Study Higher Educ, Melbourne, Vic 3010, Australia; [de Barba, P. G.; Kennedy, G. E.; Ainley, M. D.] Univ Melbourne, Melbourne Sch Psychol Sci, Melbourne, Vic 3010, Australia	de Barba, PG (reprint author), Univ Melbourne, Ctr Study Higher Educ, Melbourne, Vic 3010, Australia.	paula.de@unimelb.edu.au		Ainley, Mary/0000-0001-5510-6310; de Barba, Paula/0000-0001-5586-6619	University of Melbourne; Melbourne Networked Society Institute; Science of Learning Research Centre, Australia [SR120300015]	We would like to thank the Principles of Macroeconomics MOOC coordinator Nilss Olekalns for partnering with us. Also, we would like to thank Colin Tatham and Sadia Nawaz for retrieving the data from the Coursera platform. This research is part of Paula de Barba's PhD program, which is funded by The University of Melbourne, the Melbourne Networked Society Institute and the Science of Learning Rese…		55	47	48	10	141	WILEY	HOBOKEN	111 RIVER ST, HOBOKEN 07030-5774, NJ USA	0266-4909	1365-2729		J COMPUT ASSIST LEAR	J. Comput. Assist. Learn.	JUN
J	Ha, M; Nehm, RH				Ha, Minsu; Nehm, Ross H.			The Impact of Misspelled Words on Automated Computer Scoring: A Case Study of Scientific Explanations	Automated computerized scoring systems (ACSSs) are being increasingly used to analyze text in many educational settings. Nevertheless, the impact of misspelled words (MSW) on scoring accuracy remains to be investigated in many domains, particularly jargon-rich disciplines such as the life sciences. Empirical studies confirm that MSW are a pervasive feature of human-generated text and that despite…	1	Incluído por triangulación	Cuanti	South Korea	USA	0	JOURNAL OF SCIENCE EDUCATION AND TECHNOLOGY			English	Article						Computer scoring; Open-ended assessment; Misspelled words; Machine learning; Misclassification; Computers; Assessment	SELF-EFFICACY; FEEDBACK; PERFORMANCE; KNOWLEDGE; LEARNERS; ENGLISH	[Ha, Minsu] Kangwon Natl Univ, Div Sci Educ, Coll Educ, Chuncheon Si 200701, Gangwon Do, South Korea; [Nehm, Ross H.] SUNY Stony Brook, Dept Ecol & Evolut, Ctr Sci & Math Educ, 092 Life Sci Bldg, Stony Brook, NY 11794 USA	Ha, M (reprint author), Kangwon Natl Univ, Div Sci Educ, Coll Educ, Chuncheon Si 200701, Gangwon Do, South Korea.	msha@kangwon.ac.kr		Nehm, Ross/0000-0002-5029-740X	National Science Foundation TUES grant [1322872]	We thank the reviewers for helpful and thought-provoking comments on an earlier version of the manuscript. Financial support was provided by a National Science Foundation TUES grant (1322872). Any opinions, findings, conclusions or recommendations expressed in this publication are those of the authors and do not necessarily reflect the views of the NSF.		46	1	1	1	15	SPRINGER	DORDRECHT	VAN GODEWIJCKSTRAAT 30, 3311 GZ DORDRECHT, NETHERLANDS	1059-0145	1573-1839		J SCI EDUC TECHNOL	J. Sci. Educ. Technol.	JUN
J	Rayyan, S; Fredericks, C; Colvin, KF; Liu, A; Teodorescu, R; Barrantes, A; Pawl, A; Seaton, DT; Pritchard, DE				Rayyan, S.; Fredericks, C.; Colvin, K. F.; Liu, A.; Teodorescu, R.; Barrantes, A.; Pawl, A.; Seaton, D. T.; Pritchard, D. E.			A MOOC based on blended pedagogy	We describe three iterations of a Massive Open Online Course (MOOC) developed from online preparation materials for a reformed introductory physics classroom at the Massachusetts Institute of Technology, in which the teaching staff interact with small groups of students doing problems using an expert problem-solving pedagogy. The MOOC contains an e-text, simple checkpoint problems and homework. W…	4	Criterio de inclusión 1 y 3	Cuanti	USA		2	JOURNAL OF COMPUTER ASSISTED LEARNING			English	Article						blended classroom; item response theory; learning analytics; MOOC; online learning; retention	PERFORMANCE; MECHANICS	[Rayyan, S.; Liu, A.; Barrantes, A.; Pritchard, D. E.] MIT, Dept Phys, Cambridge, MA 02139 USA; [Fredericks, C.] Harvard Univ, HarvardX, Cambridge, MA 02138 USA; [Colvin, K. F.] SUNY Albany, Dept Educ & Counseling Psychol, Albany, NY 12222 USA; [Teodorescu, R.] Montgomery Coll, Sci Engn & Technol Unit, Rockville, MD USA; [Pawl, A.] Univ Wisconsin Platteville, Dept Engn Phys, Platteville, WI USA; …	Rayyan, S (reprint author), MIT, Dept Phys, Cambridge, MA 02139 USA.	srayyan@mit.edu	Rayyan, Saif/H-9199-2013	Rayyan, Saif/0000-0002-5961-4969	National Science Foundation [DUE-1044294]; Google Scholar Grant; MIT	We appreciate the aid of RELATE member Yoav Bergner and RELATE visitors Stefan Droeschler, Gerd Kortemeyer, Stuart Raeburn and Sara Julin. We acknowledge Sarah Lancaster for her work in editing and proofreading. RELATE is grateful for support from a National Science Foundation Grant (DUE-1044294), a Google Scholar Grant and MIT.		29	7	8	3	78	WILEY-BLACKWELL	HOBOKEN	111 RIVER ST, HOBOKEN 07030-5774, NJ USA	0266-4909	1365-2729		J COMPUT ASSIST LEAR	J. Comput. Assist. Learn.	JUN
J	Pursel, BK; Zhang, L; Jablokow, KW; Choi, GW; Velegol, D				Pursel, B. K.; Zhang, L.; Jablokow, K. W.; Choi, G. W.; Velegol, D.			Understanding MOOC students: motivations and behaviours indicative of MOOC completion	Massive open online courses (MOOCs) continue to appear across the higher education landscape, originating from many institutions in the USA and around the world. MOOCs typically have low completion rates, at least when compared with traditional courses, as this course delivery model is very different from traditional, fee-based models, such as college courses. This research examined MOOC student …	4	Criterio de inclusión 1, 2 y 3. En este paper: Full details about the course structure and content are provided in Jablokow et al. (2014) En el último paper: At the end of the course, 5316 students were awarded certificates of completion (38.5% of students active in the final week, 5.6% of all active students, and 4.3% of original enrollments). These numbers are consistent with completion rates a…	Cuanti	USA		2	JOURNAL OF COMPUTER ASSISTED LEARNING			English	Article						completion; engagement; learning analytics; MOOC; motivation; persistence	ONLINE; ENGAGEMENT	[Pursel, B. K.] Penn State Univ, Educ Technol Serv, 309 Rider Bldg, University Pk, PA 16802 USA; [Pursel, B. K.] Penn State Univ, Ctr Online Innovat Learning, 309 Rider Bldg, University Pk, PA 16802 USA; [Zhang, L.] Penn State Univ, Dept Educ Policy Studies, University Pk, PA 16802 USA; [Jablokow, K. W.] Penn State Univ, Penn State Great Valley Sch Grad Profess Studies, University Pk, PA 16802 US…	Pursel, BK (reprint author), Penn State Univ, Educ Technol Serv, 309 Rider Bldg, University Pk, PA 16802 USA.; Pursel, BK (reprint author), Penn State Univ, Ctr Online Innovat Learning, 309 Rider Bldg, University Pk, PA 16802 USA.	bkp10@psu.edu		Choi, Gi Woong/0000-0002-9631-3727				48	27	29	5	118	WILEY	HOBOKEN	111 RIVER ST, HOBOKEN 07030-5774, NJ USA	0266-4909	1365-2729		J COMPUT ASSIST LEAR	J. Comput. Assist. Learn.	JUN
J	Alario-Hoyos, C; Munoz-Merino, PJ; Perez-Sanagustin, M; Kloos, CD; Parada, HA				Alario-Hoyos, C.; Munoz-Merino, P. J.; Perez-Sanagustin, M.; Delgado Kloos, C.; Parada G, H. A.			Who are the top contributors in a MOOC? Relating participants' performance and contributions	The role of social tools in massive open online courses (MOOCs) is essential as they connect participants. Of all the participants in an MOOC, top contributors are the ones who more actively contribute via social tools. This article analyses and reports empirical data from five different social tools pertaining to an actual MOOC to characterize top contributors and provide some insights aimed at …	4	Incluído por triangulación	Cuanti	Spain	Chile	2	JOURNAL OF COMPUTER ASSISTED LEARNING			English	Article						contributions; learning analytics; MOOC; performance; social tools	SYSTEMS; METRICS	[Alario-Hoyos, C.; Munoz-Merino, P. J.; Delgado Kloos, C.; Parada G, H. A.] Univ Carlos III Madrid, Dept Ingn Telemat, Avda Univ 30, E-28911 Madrid, Spain; [Perez-Sanagustin, M.] Pontificia Univ Catolica Chile, Dept Ciencias Comp, Santiago, Chile	Alario-Hoyos, C (reprint author), Univ Carlos III Madrid, Dept Ingn Telemat, Avda Univ 30, E-28911 Madrid, Spain.	calario@it.uc3m.es	Perez-Sanangustin, Mar/G-8981-2015; Munoz-Merino, Pedro/E-1678-2011; Perez-Sanagustin, Mar/K-7317-2014; Alario-Hoyos, Carlos/K-3451-2014	Munoz-Merino, Pedro/0000-0002-2552-4674; Perez-Sanagustin, Mar/0000-0001-9854-9963; Alario-Hoyos, Carlos/0000-0002-3082-0814	Madrid Regional Government eMadrid Excellence Network [S2013/ICE-2715]; Spanish Ministry of Economy and Competitiveness [TIN2014-53199-C3-1-R]; European Erasmus+ project MOOC-Maker [561533-EPP-1-2015-1-ES-EPPKA2-CBHE-JP]; European Erasmus+ project SHEILA [562080-EPP-1-2015-BE-EPPKA3-PI-FORWARD]	This work has been partially funded by the Madrid Regional Government eMadrid Excellence Network (S2013/ICE-2715), the Spanish Ministry of Economy and Competitiveness Project RESET (TIN2014-53199-C3-1-R) and the European Erasmus+ projects MOOC-Maker (561533-EPP-1-2015-1-ES-EPPKA2-CBHE-JP) and SHEILA (562080-EPP-1-2015-BE-EPPKA3-PI-FORWARD).		40	12	12	4	68	WILEY	HOBOKEN	111 RIVER ST, HOBOKEN 07030-5774, NJ USA	0266-4909	1365-2729		J COMPUT ASSIST LEAR	J. Comput. Assist. Learn.	JUN
J	Goggins, SP; Galyen, KD; Petakovic, E; Laffey, JM				Goggins, S. P.; Galyen, K. D.; Petakovic, E.; Laffey, J. M.			Connecting performance to social structure and pedagogy as a pathway to scaling learning analytics in MOOCs: an exploratory study	This exploratory study focuses on the design and evaluation of teaching analytics that relate social learning structure with performance measures in a massive open online course (MOOC) prototype environment. Using reflexive analysis of online learning trace data and qualitative performance measures we present an exploratory empirical study that: (a) rigorously evaluates a novel, multi-dimensional…	4	. Criterio de inclusión 1, 2 y 3	Mixed	USA		2	JOURNAL OF COMPUTER ASSISTED LEARNING			English	Article						learning analytics; MOOC; network analysis; small group; social sensors; virtual learning environments	GROUP EFFICACY; ONLINE; PARTICIPATION; COLLABORATION; TRANSITION; AWARENESS; IDENTITY; MIDPOINT; TEAMS; MODEL	[Goggins, S. P.; Galyen, K. D.; Petakovic, E.; Laffey, J. M.] Univ Missouri, Sch Informat Sci & Learning Technol, 221B Townsend Hall, Columbia, MO 65211 USA; [Galyen, K. D.] Univ Missouri, Mizzou K Online 12, Columbia, MO 65211 USA	Goggins, SP (reprint author), Univ Missouri, Sch Informat Sci & Learning Technol, 221B Townsend Hall, Columbia, MO 65211 USA.	gogginss@missouri.edu	Galyen, Krista/D-5216-2018	Galyen, Krista/0000-0003-2114-4989				104	6	6	2	68	WILEY	HOBOKEN	111 RIVER ST, HOBOKEN 07030-5774, NJ USA	0266-4909	1365-2729		J COMPUT ASSIST LEAR	J. Comput. Assist. Learn.	JUN
J	Kazanidis, I; Theodosiou, T; Petasakis, I; Valsamidis, S				Kazanidis, Ioannis; Theodosiou, Theodosios; Petasakis, Ioannis; Valsamidis, Stavros			Online courses assessment through measuring and archetyping of usage data	Database files and additional log files of Learning Management Systems (LMSs) contain an enormous volume of data which usually remain unexploited. A new methodology is proposed in order to analyse these data both on the level of both the courses and the learners. Specifically, regression analysis is proposed as a first step in the methodology in order to explore how e-learning contents and charac…	1	. Criterio 1 y 3	Cuanti	Greece		1	INTERACTIVE LEARNING ENVIRONMENTS			English	Article						LMS usage; regression; measures; archetypal analysis; data mining techniques		[Kazanidis, Ioannis; Theodosiou, Theodosios; Petasakis, Ioannis] Kavala Inst Technol, Kavala 65404, Greece; [Valsamidis, Stavros] Kavala Inst Technol, Dept Accountancy, Kavala 65404, Greece	Kazanidis, I (reprint author), Kavala Inst Technol, Kavala 65404, Greece.	kazanidis@gmail.com	Kazanidis, Ioannis/H-4026-2019	Kazanidis, Ioannis/0000-0002-7199-9945	European Union	Theodosios Theodosiou is currently working at the University of TEI of Kavala as an adjoined assistant professor. He obtained his Bachelor's degree in biology, and his Master's and Ph.D. degree is in bioinformatics. His research interests are in the field of data mining and specifically in the field of biological text mining and biostatistics. The last couple of years he also applied specific dat…		17	1	1	0	10	ROUTLEDGE JOURNALS, TAYLOR & FRANCIS LTD	ABINGDON	4 PARK SQUARE, MILTON PARK, ABINGDON OX14 4RN, OXFORDSHIRE, ENGLAND	1049-4820	1744-5191		INTERACT LEARN ENVIR	Interact. Learn. Environ.	MAY
J	Kimmons, R; Veletsianos, G				Kimmons, Royce; Veletsianos, George			Education scholars' evolving uses of twitter as a conference backchannel and social commentary platform	The scholarly community faces a lack of large-scale research examining how students and professors use social media in authentic contexts and how such use changes over time. This study uses data mining methods to better understand academic Twitter use during, around, and between the 2014 and 2015 American Educational Research Association annual conferences both as a conference backchannel and as …	6-0	Criterio de exclusión 2 y 3	Cuanti	USA	Canada	1	BRITISH JOURNAL OF EDUCATIONAL TECHNOLOGY			English	Article							AGE	[Kimmons, Royce] Brigham Young Univ, Instruct Psychol & Technol, Provo, UT 84602 USA; [Veletsianos, George] Royal Roads Univ, Sch Educ & Technol, Victoria, BC, Canada	Kimmons, R (reprint author), Brigham Young Univ, 105J MCKB, Provo, UT 84602 USA.	roycekimmons@byu.edu		Kimmons, Royce/0000-0001-7744-2315	J.A. & Kathryn Albertson Foundation; Canada Research Chairs program	This study was partially funded by a grant from the J.A. & Kathryn Albertson Foundation and the Canada Research Chairs program.		42	23	23	1	27	WILEY	HOBOKEN	111 RIVER ST, HOBOKEN 07030-5774, NJ USA	0007-1013	1467-8535		BRIT J EDUC TECHNOL	Br. J. Educ. Technol.	MAY
J	Cerezo, R; Sanchez-Santillan, M; Paule-Ruiz, MP; Nunez, JC				Cerezo, Rebeca; Sanchez-Santillan, Miguel; Puerto Paule-Ruiz, M.; Carlos Nunez, J.			Students' LMS interaction patterns and their relationship with achievement: A case study in higher education	The use of Learning Management Systems has grown exponentially in the last several years and has come to have a strong effect on the teaching-learning process, particularly in higher education. The present study intends to examine students' asynchronous learning processes via an Educational Data Mining approach using data extracted from the Moodle logs of students who were grouped according to si…	1	. Criterio de Inclusión 1, 2 y 3	Cuanti	Spain		1	COMPUTERS & EDUCATION			English	Article						Learning management systems; Interactive learning environment; Postsecondary education; Interaction patterns	LEARNING MANAGEMENT-SYSTEMS; ACADEMIC PROCRASTINATION; TOOL-USE; PERFORMANCE; ONLINE; PARTICIPATION; DOMAIN; IMPLEMENTATION; STRATEGIES; ANALYTICS	[Cerezo, Rebeca; Carlos Nunez, J.] Univ Oviedo, Dept Psychol, Plaza Feijoo S-N, Oviedo 33003, Asturias, Spain; [Sanchez-Santillan, Miguel; Puerto Paule-Ruiz, M.] Univ Oviedo, Fac Sci, Dept Comp Sci, C Calvo Sotelo S-N, Oviedo 33007, Asturias, Spain	Cerezo, R (reprint author), Univ Oviedo, Dept Psychol, Plaza Feijoo S-N, Oviedo 33003, Asturias, Spain.	cerezorebeca@uniovi.es	Cerezo, Rebeca/O-6553-2019; Nunez, Jose Carlos/H-4425-2013	Cerezo, Rebeca/0000-0002-2253-106X; Nunez, Jose Carlos/0000-0002-9187-1201	Department of Science and Innovation (Spain) under National Program for Research, Development and Innovation [TIN2011-25978, EDU2014-57571-P]; European Union through European Regional Development Funds (ERDF); Principality of Asturias through Science, Technology and Innovation Plan [GRUPIN14-100, GRUPIN14-053]	This work has been funded by the Department of Science and Innovation (Spain) under the National Program for Research, Development and Innovation: project TIN2011-25978 and EDU2014-57571-P. We have also received funds from the European Union, through the European Regional Development Funds (ERDF); and the Principality of Asturias, through its Science, Technology and Innovation Plan (grant GRUPIN1…		92	39	39	10	106	PERGAMON-ELSEVIER SCIENCE LTD	OXFORD	THE BOULEVARD, LANGFORD LANE, KIDLINGTON, OXFORD OX5 1GB, ENGLAND	0360-1315	1873-782X		COMPUT EDUC	Comput. Educ.	MAY
J	Poitras, EG; Lajoie, SP; Doleck, T; Jarrell, A				Poitras, Eric G.; Lajoie, Susanne P.; Doleck, Tenzin; Jarrell, Amanda			Subgroup Discovery with User Interaction Data: An Empirically Guided Approach to Improving Intelligent Tutoring Systems	Learner modeling, a challenging and complex endeavor, is an important and oft-studied research theme in computer-supported education. From this perspective, Educational Data Mining (EDM) research has focused on modeling and comprehending various dimensions of learning in computer based learning environments (CBLE). Researchers and designers are actively attempting to improve learning systems by i…	1	. Criterio de inclusión 1 y 3	Cuanti	USA	Canada	1	EDUCATIONAL TECHNOLOGY & SOCIETY			English	Article						Subgroup discovery; Educational data mining; Intelligent tutoring systems; Medical education; Clinical reasoning; Lab tests; Misconceptions; Learner modeling	TECHNOLOGY	[Poitras, Eric G.] Univ Utah, Salt Lake City, UT 84112 USA; [Lajoie, Susanne P.; Doleck, Tenzin; Jarrell, Amanda] McGill Univ, Montreal, PQ H3A 2T5, Canada	Poitras, EG (reprint author), Univ Utah, Salt Lake City, UT 84112 USA.	eric.poitras@utah.edu; susanne.lajoie@mcgill.ca; tenzin.doleck@mail.mcgill.ca; amanda.jarrell@mail.mcgill.ca			Social Sciences and Humanities Research Council of Canada	We gratefully acknowledge the contributions of Laura Naismith and Maedeh Kazemitabar in collecting data for this project. This research is funded by the Social Sciences and Humanities Research Council of Canada.		29	6	6	0	11	NATL TAIWAN NORMAL UNIV, TAIWAN	TAIPEI	129, SEC 1, HEPING E RD, EDUCATION BUILDING, RM 611, TAIPEI, 10644, TAIWAN	1176-3647	1436-4522		EDUC TECHNOL SOC	Educ. Technol. Soc.	APR
J	Park, Y; Yu, JH; Jo, IH				Park, Yeonjeong; Yu, Ji Hyun; Jo, Il-Hyun			Clustering blended learning courses by online behavior data: A case study in a Korean higher education institute	Blended learning (BL) is recognized as one of the major trends in higher education today. To identify how BL has been actually adopted, this study employed a data-driven approach instead of model-driven methods. Latent Class Analysis method as a clustering approach of educational data mining was employed to extract common activity features of 612 courses in a large private university located in S…	1	. Criterio de inclusión 1, 2 y 3	Cuanti	South Korea	USA	1	INTERNET AND HIGHER EDUCATION			English	Article						Blended learning; Higher education; Academic analytics; Educational data mining; Latent class analysis	STUDENTS	[Park, Yeonjeong] Ewha Womans Univ, Ewha Educ Res Inst, Seoul 03760, South Korea; [Yu, Ji Hyun] Virginia Tech, Fac Learning Sci & Technol, Blacksburg, VA USA; [Jo, Il-Hyun] Ewha Womans Univ, Dept Educ Technol, 52 Ewhayeodae Gil, Seoul 03760, South Korea	Jo, IH (reprint author), Ewha Womans Univ, Dept Educ Technol, 52 Ewhayeodae Gil, Seoul 03760, South Korea.	ijo@ewha.ac.kr		Park, Yeonjeong/0000-0003-4960-8300; Jo, Il-Hyun/0000-0003-3299-7290	National Research Foundation of Korea grant - Ministry of Education, Science, and Technology (NRF) [2013S1A5A2A0304410]	This research was supported by the National Research Foundation of Korea grant funded by the Ministry of Education, Science, and Technology (NRF no. 2013S1A5A2A0304410).		45	22	23	8	65	ELSEVIER SCIENCE INC	NEW YORK	STE 800, 230 PARK AVE, NEW YORK, NY 10169 USA	1096-7516	1873-5525		INTERNET HIGH EDUC	Internet High. Educ.	APR
J	Ognjanovic, I; Gasevic, D; Dawson, S				Ognjanovic, Ivana; Gasevic, Dragan; Dawson, Shane			Using institutional data to predict student course selections in higher education	The ability to predict what university course a student may select has important quality assurance and economic imperatives. The capacity to determine future course load and student interests provides for increased accuracy in the allocation of resources including curriculum and learning support and career counselling services. Prior research in data mining has identified several models that can …	1	. Criterio de inclusión 1 y 3	Cuanti	Montenegro	Scotland;Australia	2	INTERNET AND HIGHER EDUCATION			English	Article						Course enrolment prediction; Decision science; Higher education; Learning analytics; Student information systems	ANALYTIC HIERARCHY PROCESS; NEURAL-NETWORKS; PREFERENCES; EXTENSION; WORKLOAD	[Ognjanovic, Ivana] Mediterranean Univ, Podgorica, Montenegro; [Gasevic, Dragan] Univ Edinburgh, Moray House Sch Educ, Edinburgh EH8 9LE, Midlothian, Scotland; [Gasevic, Dragan] Univ Edinburgh, Sch Informat, 10 Crichton St, Edinburgh EH8 9LE, Midlothian, Scotland; [Dawson, Shane] Univ S Australia, Adelaide, SA 5001, Australia	Gasevic, D (reprint author), Univ Edinburgh, Sch Informat, 10 Crichton St, Edinburgh EH8 9LE, Midlothian, Scotland.	ivana.ognjanovic.edu@gmail.com; dgasevic@acm.org; shane.dawson@unisa.edu.au	Dawson, Shane/F-3946-2013; Ognjanovic, Ivana/E-5383-2016	Dawson, Shane/0000-0003-2435-2193; Ognjanovic, Ivana/0000-0001-6766-1960; Gasevic, Dragan/0000-0001-9265-1908				67	17	17	10	74	ELSEVIER SCIENCE INC	NEW YORK	STE 800, 230 PARK AVE, NEW YORK, NY 10169 USA	1096-7516	1873-5525		INTERNET HIGH EDUC	Internet High. Educ.	APR
J	You, JW				You, Ji Won			Identifying significant indicators using LMS data to predict course achievement in online learning	This study sought to identify significant behavioral indicators of learning using learning management system (LMS) data regarding online course achievement. Because self-regulated learning is critical to success in online learning, measures reflecting self-regulated learning were included to examine the relationship between LMS data measures and course achievement. Data were collected from 530 co…	1	. Criterio de inclusión 1, 2 y 3	Cuanti	South Korea		2	INTERNET AND HIGHER EDUCATION			English	Article						LMS data; Self-regulated learning; Course achievement; Learning analytics; Online learning	STUDENT SUCCESS; SELF-REGULATION; PROCRASTINATION; PERFORMANCE; ANALYTICS; MOTIVATION; SATISFACTION; EMOTIONS; EFFICACY	[You, Ji Won] Gachon Univ, Dept Early Childhood Educ, 1342 Sungnamdaero, Songnam 406799, Gyeonggi Do, South Korea	You, JW (reprint author), Gachon Univ, Dept Early Childhood Educ, 1342 Sungnamdaero, Songnam 406799, Gyeonggi Do, South Korea.	uimagine@gachon.ac.kr						56	41	41	6	67	ELSEVIER SCIENCE INC	NEW YORK	STE 800, 230 PARK AVE, NEW YORK, NY 10169 USA	1096-7516	1873-5525		INTERNET HIGH EDUC	Internet High. Educ.	APR
J	Nakamura, CM; Murphy, SK; Christel, MG; Stevens, SM; Zollman, DA				Nakamura, Christopher M.; Murphy, Sytil K.; Christel, Michael G.; Stevens, Scott M.; Zollman, Dean A.			Automated analysis of short responses in an interactive synthetic tutoring system for introductory physics	Computer-automated assessment of students' text responses to short-answer questions represents an important enabling technology for online learning environments. We have investigated the use of machine learning to train computer models capable of automatically classifying short-answer responses and assessed the results. Our investigations are part of a project to develop and test an interactive l…	1	. Criterio de inclusión 1. The system is targeted at high school and college physics students studying algebra- or concept-based physics.	Mixed	USA		0	PHYSICAL REVIEW PHYSICS EDUCATION RESEARCH			English	Article							STUDENTS; SKILLS; QUESTIONS; AGREEMENT; COMPUTER; VIDEO	[Nakamura, Christopher M.; Murphy, Sytil K.; Zollman, Dean A.] Kansas State Univ, Dept Phys, Cardwell Hall, Manhattan, KS 66506 USA; [Christel, Michael G.; Stevens, Scott M.] Carnegie Mellon Univ, ETC, Pittsburgh, PA 15219 USA; [Nakamura, Christopher M.] Saginaw Valley State Univ, Dept Phys, University Ctr, MI 48710 USA; [Murphy, Sytil K.] Shepherds Univ, Dept Environm & Phys Sci, Shepherdstown, …	Nakamura, CM (reprint author), Kansas State Univ, Dept Phys, Cardwell Hall, Manhattan, KS 66506 USA.	cnakamur@svsu.edu			United States National Science Foundation [REC-0632587, REC-0921628]; Kansas State University Open Access Publishing Fund	We acknowledge the support of the United States National Science Foundation under Grants No. REC-0632587 and No. REC-0921628. We also acknowledge Bryan Maher and Josh Gross for their work on the Pathway Active Learning Environment. We thank N. Sanjay Rebello, Kimberly Staples, Penny Blue, and Sarah Nuss-Warren for useful discussions about the Pathway Active Learning Environment's functionality. T…		53	1	1	0	3	AMER PHYSICAL SOC	COLLEGE PK	ONE PHYSICS ELLIPSE, COLLEGE PK, MD 20740-3844 USA	2469-9896			PHYS REV PHYS EDUC R	Phys. Rev. Phys. Educ. Res.	2016-03-01
J	Williamson, B				Williamson, Ben			Digital education governance: data visualization, predictive analytics, and 'real-time' policy instruments	Educational institutions and governing practices are increasingly augmented with digital database technologies that function as new kinds of policy instruments. This article surveys and maps the landscape of digital policy instrumentation in education and provides two detailed case studies of new digital data systems. The Learning Curve is a massive online data bank, produced by Pearson Education…	3-0		Teórico	UK		0	JOURNAL OF EDUCATION POLICY			English	Article						big data; database; governance; infrastructure; policy instruments; predictive analytics; visualization	BIG DATA; ALGORITHMIC POWER; DATAVEILLANCE; DATABASES; NETWORKS; PARADIGM; SOFTWARE	[Williamson, Ben] Univ Stirling, Sch Educ, Stirling FK9 4LA, Scotland	Williamson, B (reprint author), Univ Stirling, Sch Educ, Stirling FK9 4LA, Scotland.	ben.williamson@stir.ac.uk			Economic and Social Research Council [ES/L001160/1]	The research for this article was supported by a grant from the Economic and Social Research Council [grant number ES/L001160/1]. https://codeactsineducation.wordpress.com/.		51	61	63	9	117	ROUTLEDGE JOURNALS, TAYLOR & FRANCIS LTD	ABINGDON	2-4 PARK SQUARE, MILTON PARK, ABINGDON OX14 4RN, OXON, ENGLAND	0268-0939	1464-5106		J EDUC POLICY	J. Educ. Policy	2003-03-01
J	Kim, J; Jo, IH; Park, Y				Kim, Jeonghyun; Jo, Il-Hyun; Park, Yeonjeong			Effects of learning analytics dashboard: analyzing the relations among dashboard utilization, satisfaction, and learning achievement	The learning analytics dashboard (LAD) is a newly developed learning support tool for virtual classrooms that is believed to allow students to review their online learning behavior patterns intuitively through the provision of visual information. The purpose of this study was to empirically validate the effects of LAD. An experimental study was conducted with a dashboard treatment group and a con…	1	. Criterio de inclusión 1,2 y 3	Cuanti	South Korea		2	ASIA PACIFIC EDUCATION REVIEW			English	Article						Learning analytics; Dashboard; Satisfaction; Learning achievement		[Kim, Jeonghyun; Jo, Il-Hyun; Park, Yeonjeong] Ewha Womans Univ, Seoul, South Korea	Jo, IH (reprint author), Ewha Womans Univ, Seoul, South Korea.	ijo@ewha.ac.kr		Park, Yeonjeong/0000-0003-4960-8300	Ministry of Education of the Republic of Korea; National Research Foundation of Korea [NRF-2015S1A5B6036244]	We appreciate the experts who participated in the review of our initial instrument. This work was supported by the Ministry of Education of the Republic of Korea and the National Research Foundation of Korea (NRF-2015S1A5B6036244).		41	12	12	9	58	SPRINGER	DORDRECHT	VAN GODEWIJCKSTRAAT 30, 3311 GZ DORDRECHT, NETHERLANDS	1598-1037	1876-407X		ASIA PAC EDUC REV	Asia Pac. Educ. Rev.	MAR
J	Tsai, YR; Ouyang, CS; Chang, YK				Tsai, Yea-Ru; Ouyang, Chen-Sen; Chang, Yukon			Identifying Engineering Students' English Sentence Reading Comprehension Errors: Applying a Data Mining Technique	The purpose of this study is to propose a diagnostic approach to identify engineering students' English reading comprehension errors. Student data were collected during the process of reading texts of English for science and technology on a web-based cumulative sentence analysis system. For the analysis, the association-rule, data mining technique was applied to mine students' reading errors. Spe…	1	. Criterio de inclusión 1 y 3	Cuanti	Taiwan		2	JOURNAL OF EDUCATIONAL COMPUTING RESEARCH			English	Article						computers and education; data mining; e-learning tools; English reading comprehension	LEARNING DIAGNOSIS; SYSTEM; INSTRUCTION	[Tsai, Yea-Ru] I Shou Univ, Dept Appl English, 1,Sec 1,Syuecheng Rd, Kaohsiung 84001, Taiwan; [Ouyang, Chen-Sen; Chang, Yukon] I Shou Univ, Dept Informat Engn, Kaohsiung 84001, Taiwan	Tsai, YR (reprint author), I Shou Univ, Dept Appl English, 1,Sec 1,Syuecheng Rd, Kaohsiung 84001, Taiwan.	syrtsai@gmail.com			National Science Council, Taiwan [NSC99-2410-H-214-024, NSC100-2410-H-214-015, NSC101-2221-E-214-070]	The authors disclosed receipt of the following financial support for the research, authorship, and/or publication of this article: This article is supported by the National Science Council, Taiwan, under the contract numbers, NSC99-2410-H-214-024, NSC100-2410-H-214-015, and NSC101-2221-E-214-070.		47	4	5	1	20	SAGE PUBLICATIONS INC	THOUSAND OAKS	2455 TELLER RD, THOUSAND OAKS, CA 91320 USA	0735-6331	1541-4140		J EDUC COMPUT RES	J. Educ. Comput. Res.	MAR
J	Zseby, T; Vazquez, FI; King, A; Claffy, KC				Zseby, Tanja; Vazquez, Felix Iglesias; King, Alistair; Claffy, K. C.			Teaching Network Security With IP Darkspace Data	This paper presents a network security laboratory project for teaching network traffic anomaly detection methods to electrical engineering students. The project design follows a research-oriented teaching principle, enabling students to make their own discoveries in real network traffic, using data captured from a large IP darkspace monitor operated at the University of California, San Diego (UCS…	1		Cuanti	Austria	USA	1	IEEE TRANSACTIONS ON EDUCATION			English	Article						Communication system security; data analysis; engineering education; security		[Zseby, Tanja; Vazquez, Felix Iglesias] Vienna Univ Technol, Inst Telecommun, A-1040 Vienna, Austria; [King, Alistair; Claffy, K. C.] Univ Calif San Diego, CAIDA, La Jolla, CA 92093 USA	Zseby, T (reprint author), Vienna Univ Technol, Inst Telecommun, A-1040 Vienna, Austria.	fiv@gmx.at			USA National Science Foundation (NSF) [CNS-1059439, CNS-1228994]; DHS S&T Cyber Security Division PREDICT project [FA8750-12-2-0326]	This work was supported by the USA National Science Foundation (NSF) under grants CNS-1059439 and CNS-1228994 and by the DHS S&T Cyber Security Division PREDICT project via Cooperative Agreement FA8750-12-2-0326.		15	4	4	0	12	IEEE-INST ELECTRICAL ELECTRONICS ENGINEERS INC	PISCATAWAY	445 HOES LANE, PISCATAWAY, NJ 08855-4141 USA	0018-9359	1557-9638		IEEE T EDUC	IEEE Trans. Educ.	FEB
J	Casquero, O; Ovelar, R; Romo, J; Benito, M; Alberdi, M				Casquero, Oskar; Ovelar, Ramon; Romo, Jesus; Benito, Manuel; Alberdi, Mikel			Students' personal networks in virtual and personal learning environments: a case study in higher education using learning analytics approach	The main objective of this paper is to analyse the effect of the affordances of a virtual learning environment and a personal learning environment (PLE) in the configuration of the students' personal networks in a higher education context. The results are discussed in light of the adaptation of the students to the learning network made up by two undergraduate, inter-university and online courses.…	1		Cuanti	Spain		2	INTERACTIVE LEARNING ENVIRONMENTS			English	Article						virtual learning environment; personal learning environment; personal networks; learning analytics; clustered graphs; two-mode networks		[Casquero, Oskar; Alberdi, Mikel] Univ Basque Country, Syst Engn & Automat, Escuela Univ Ingn Tecn Ind, Paseo Rafael Moreno Pitxitxi 3, Bilbao 48013, Spain; [Ovelar, Ramon; Benito, Manuel] Univ Basque Country, Dept Res Methods & Educ Diag, Leioa, Spain; [Romo, Jesus] Univ Basque Country, Escuela Tecn Super Ingn Bilbao, Syst Engn & Automat, Alameda Urquijo S-N, Bilbao 48013, Spain	Casquero, O (reprint author), Univ Basque Country, Syst Engn & Automat, Escuela Univ Ingn Tecn Ind, Paseo Rafael Moreno Pitxitxi 3, Bilbao 48013, Spain.	oskar.casquero@ehu.es	Casquero, Oskar/K-9924-2014	Casquero, Oskar/0000-0003-4191-5648; BENITO GOMEZ, MANUEL/0000-0002-2995-6423; ROMO URIARTE, JESUS MARIA/0000-0002-5045-4639				37	12	12	7	55	ROUTLEDGE JOURNALS, TAYLOR & FRANCIS LTD	ABINGDON	2-4 PARK SQUARE, MILTON PARK, ABINGDON OX14 4RN, OXON, ENGLAND	1049-4820	1744-5191		INTERACT LEARN ENVIR	Interact. Learn. Environ.	JAN 2
J	Chen, SY; Huang, PR; Shih, YC; Chang, LP				Chen, Sherry Y.; Huang, Pei-Ren; Shih, Yu-Cheng; Chang, Li-Ping			Investigation of multiple human factors in personalized learning	In the past decade, a number of personalized learning systems have been developed and they mainly focus on learners' prior knowledge. On the other hand, previous research suggested that gender differences and cognitive styles have great effects on student learning. To this end, this study examines how human factors, especially gender differences and cognitive styles, affect learners' reactions to…	1		Cuanti	Taiwan		2	INTERACTIVE LEARNING ENVIRONMENTS			English	Article						personalized learning; prior knowledge; cognitive styles; gender differences; web-based Learning	WEB-BASED INSTRUCTION; DATA MINING APPROACH; COGNITIVE STYLES; PRIOR KNOWLEDGE; STUDENTS; PREFERENCES; SYSTEMS; GENDER; NAVIGATION; ATTITUDES	[Chen, Sherry Y.; Huang, Pei-Ren; Shih, Yu-Cheng; Chang, Li-Ping] Natl Cent Univ, Grad Inst Network Learning Technol, Jhongli, Taiwan	Chen, SY (reprint author), Natl Cent Univ, Grad Inst Network Learning Technol, Jhongli, Taiwan.	sherry@cl.ncu.edu.tw	Chen, Sherry Y/N-8355-2017		National Science Council of the Republic of China, Taiwan [NSC-102-2420-H-008 -004, NSC 101-2511-S-008 -010 -MY3, NSC 102-2511-S-008 -002 -MY2]	The authors would like to thank the National Science Council of the Republic of China, Taiwan, for financial support (NSC-102-2420-H-008 -004 - NSC 101-2511-S-008 -010 -MY3; NSC 102-2511-S-008 -002 -MY2).		60	9	9	3	31	ROUTLEDGE JOURNALS, TAYLOR & FRANCIS LTD	ABINGDON	2-4 PARK SQUARE, MILTON PARK, ABINGDON OX14 4RN, OXON, ENGLAND	1049-4820	1744-5191		INTERACT LEARN ENVIR	Interact. Learn. Environ.	JAN 2
J	Marzouk, Z; Rakovic, M; Liaqat, A; Vytasek, J; Samadi, D; Stewart-Alonso, J; Ram, I; Woloshen, S; Winne, PH; Nesbit, JC				Marzouk, Zahia; Rakovic, Mladen; Liaqat, Amna; Vytasek, Jovita; Samadi, Donya; Stewart-Alonso, Jason; Ram, Ilana; Woloshen, Sonya; Winne, Philip H.; Nesbit, John C.			What if learning analytics were based on learning science?	Learning analytics are often formatted as visualisations developed from traced data collected as students study in online learning environments. Optimal analytics inform and motivate students' decisions about adaptations that improve their learning. We observe that designs for learning often neglect theories and empirical findings in learning science that explain how students learn. We present si…	3-0		Teórico	Canada		0	AUSTRALASIAN JOURNAL OF EDUCATIONAL TECHNOLOGY			English	Article							SELF-DETERMINATION THEORY; MOTIVATION; KNOWLEDGE; COMPREHENSION; ENGAGEMENT; PRINCIPLES; RETRIEVAL; RECALL; MEMORY; TESTS	[Marzouk, Zahia; Rakovic, Mladen; Liaqat, Amna; Vytasek, Jovita; Samadi, Donya; Stewart-Alonso, Jason; Ram, Ilana; Woloshen, Sonya; Winne, Philip H.; Nesbit, John C.] Simon Fraser Univ, Burnaby, BC V5A 1S6, Canada	Marzouk, Z (reprint author), Simon Fraser Univ, Burnaby, BC V5A 1S6, Canada.	zmarzouk@sfu.ca						74	10	10	3	20	AUSTRALASIAN SOC COMPUTERS LEARNING TERTIARY EDUCATION-ASCILITE	TUGUN	UNIT 5, 202 COODE ST, PO BOX 350, TUGUN, 4224, AUSTRALIA	1449-3098	1449-5554		AUSTRALAS J EDUC TEC	Australas. J. Educ. Technol.
J	West, D; Huijser, H; Heath, D; Lizzio, A; Toohey, D; Miles, C; Searle, B; Bronnimann, J				West, Deborah; Huijser, Henk; Heath, David; Lizzio, Alf; Toohey, Danny; Miles, Carol; Searle, Bill; Bronnimann, Jurg			Higher education teachers' experiences with learning analytics in relation to student retention	This paper presents findings from a study of Australian and New Zealand academics (n = 276) who teach tertiary education students. The study aimed to explore participants' early experiences of learning analytics in a higher education milieu where data analytics is gaining increasing prominence. Broadly speaking participants were asked about: (1) their teaching context; (2) their current student r…	1	Es relativo a LA, pero enfocado en las experiencias de los académicos	Cuanti	Australia	China	1	AUSTRALASIAN JOURNAL OF EDUCATIONAL TECHNOLOGY			English	Article								[West, Deborah; Heath, David; Searle, Bill] Charles Darwin Univ, Darwin, NT 0909, Australia; [Huijser, Henk] Xian Jiaotong Liverpool Univ, Suzhou, Peoples R China; [Huijser, Henk; Bronnimann, Jurg] Batchelor Inst Indigenous Tertiary Educ, Batchelor, NT, Australia; [Lizzio, Alf] Griffith Univ, Nathan, Qld 4111, Australia; [Toohey, Danny] Murdoch Univ, Murdoch, WA 6150, Australia; [Miles, Carol] Un…	West, D (reprint author), Charles Darwin Univ, Darwin, NT 0909, Australia.	deborah.west@cdu.edu.au	Huijser, Henk/N-3213-2017	Huijser, Henk/0000-0001-9699-4940	Australian Government Office for Learning and Teaching	Support for this publication has been provided by the Australian Government Office for Learning and Teaching. The views expressed in this paper do not necessarily reflect the views of the Australian Government Office for Learning and Teaching.		13	4	4	0	12	CHARLES STURT UNIV	WAGGA WAGGA	LOCKED BAG 588, WAGGA WAGGA, 2678, AUSTRALIA	1449-5554			AUSTRALAS J EDUC TEC	Australas. J. Educ. Technol.
J	Chigne, HS; Gayo, JEL; Obeso, MEA; de Pablos, PO; Lovelle, JMC				Sagastegui Chigne, Hernan; Labra Gayo, Jose Emilio; Alva Obeso, Maria Elena; Ordonez de Pablos, Patricia; Cueva Lovelle, Juan Manuel			Towards the Implementation of the Learning Analytics in the Social Learning Environments for the TechnologyEnhanced Assessment in Computer Engineering Education	In this work we present a formal description of a learning environment framework that gives support to learning analytics. The framework is based on techniques that educational data mining and social network analysis provide. The purpose is to study or discover collaborative relationships that students generate during their learning process and make predictions or assessments about student learni…	1		Cuanti	Peru	Spain	2	INTERNATIONAL JOURNAL OF ENGINEERING EDUCATION			English	Article						learning analytics; educational data mining; social learning environments; technology-enhanced assessment; informal learning; social network analysis	ARCHITECTURE	[Sagastegui Chigne, Hernan] Antenor Orrego Univ, Trujillo, Peru; [Labra Gayo, Jose Emilio; Alva Obeso, Maria Elena] Univ Oviedo, Asturias, Spain; [Ordonez de Pablos, Patricia] Univ Oviedo, Fac Econ & Business, Dept Business Adm, Asturias, Spain; [Cueva Lovelle, Juan Manuel] Univ Oviedo, Languages & Comp Syst Area, Oviedo, Spain	Chigne, HS (reprint author), Antenor Orrego Univ, Trujillo, Peru.	tsagasteguic@upao.edu.pe; labra@uniovi.es; alvamaria@uniovi.es; patriop@uniovi.es; cueva@uniovi.es	Gayo, Jose Emilio Labra/L-9181-2014	Gayo, Jose Emilio Labra/0000-0001-8907-5348				38	2	2	0	17	TEMPUS PUBLICATIONS	DURRUS, BANTRY	IJEE , ROSSMORE,, DURRUS, BANTRY, COUNTY CORK 00000, IRELAND	0949-149X			INT J ENG EDUC	Int. J. Eng. Educ
J	Broadbent, J				Broadbent, Jaclyn			Academic success is about self-efficacy rather than frequency of use of the learning management system	Previous studies have investigated the association between the frequency of student learning management system (LMS) use (logins, discussion board use, resources used, etc.) and academic achievement. These studies indicate that low LMS use by students is likely to result in less academic success. However, these models fail to take into account self-beliefs that may also increase the explanatory v…	1		Cuanti	Australia		2	AUSTRALASIAN JOURNAL OF EDUCATIONAL TECHNOLOGY			English	Article							COLLEGE-STUDENTS; UNIVERSITY-STUDENTS; MOTIVATION; ACHIEVEMENT; PERFORMANCE; CLASSROOM; ORIENTATIONS; METAANALYSIS; PERCEPTIONS; STYLES	[Broadbent, Jaclyn] Deakin Univ, Sch Psychol, Ctr Res Assessment & Digital Learning, Geelong, Vic, Australia	Broadbent, J (reprint author), Deakin Univ, Sch Psychol, Ctr Res Assessment & Digital Learning, Geelong, Vic, Australia.	jaclyn.broadbent@deakin.edu.au						33	2	2	0	18	CHARLES STURT UNIV	WAGGA WAGGA	LOCKED BAG 588, WAGGA WAGGA, 2678, AUSTRALIA	1449-5554			AUSTRALAS J EDUC TEC	Australas. J. Educ. Technol.
J	Isljamovic, S; Jeremic, V; Lalic, S				Isljamovic, Sonja; Jeremic, Veljko; Lalic, Srdan			Indicators of Study Success Related to Impact of University Students' Enrollment Status	Analyzing and determining patterns among indicators of academic success and their correlation to students' enrollment status can be a good foundation in the process of adapting and improving the curriculum of higher education institutions, according to students' characteristics. In this paper we analyzed variables (the completed study program, student's gender, type of previously finished seconda…	1		Cuanti	Serbia		1	CROATIAN JOURNAL OF EDUCATION-HRVATSKI CASOPIS ZA ODGOJ I OBRAZOVANJE			English	Article						educational data mining; higher education; student performance; study success	ARTIFICIAL NEURAL-NETWORKS; PERFORMANCE	[Isljamovic, Sonja] Univ Belgrade, Fac Org Sci, Ctr Business Decis Making, Jove Ilica 154, Belgrade 11000, Serbia; [Jeremic, Veljko] Univ Belgrade, Fac Org Sci, Operat Res & Stat, Jove Ilica 154, Belgrade 11000, Serbia; [Lalic, Srdan] Stat Off Republ Serbia, Grp European Integrat, Milana Rakica 5, Belgrade 11000, Serbia	Isljamovic, S (reprint author), Univ Belgrade, Fac Org Sci, Ctr Business Decis Making, Jove Ilica 154, Belgrade 11000, Serbia.	sonjaisljamovic@gmail.com; jeremic.veljko@fon.bg.ac.rs; srdjan.lalic@stat.gov.rs	Jeremic, Veljko/K-2096-2019		Ministry of Education and Science of the Republic of Serbia, as a part of a project of technological development [ID III 47003]	This research is supported by projects of the Ministry of Education and Science of the Republic of Serbia, as a part of a project of technological development, project number ID III 47003.		22	0	0	0	0	FAC TEACHER EDUCATION	ZAGREB	UNIV ZAGREB, SAVSKA CESTA 77, ZAGREB, 00000, CROATIA	1848-5189	1848-5197		CROAT J EDUC	Croat. J. Educ.
J	Hall, R				Hall, Richard			Technology-enhanced learning and co-operative practice against the neoliberal university	Neoliberalism is a global pedagogical project aimed at the dispossession of free time so that all of life becomes productive, and education is a central institutional means for its realisation. This project aims at marketising all of social life, so that life becomes predicated upon the extraction of value. In part the deployment of technologies, technical services, and techniques enables educati…	1		Teórico	UK		0	INTERACTIVE LEARNING ENVIRONMENTS			English	Article						Co-operation; higher education; neoliberalism; technology-enhanced learning; university		[Hall, Richard] De Montfort Univ, Directorate Lib & Learning Serv, Leicester, Leics, England	Hall, R (reprint author), De Montfort Univ, Directorate Lib & Learning Serv, Leicester, Leics, England.	rhall1@dmu.ac.uk						52	6	6	0	12	ROUTLEDGE JOURNALS, TAYLOR & FRANCIS LTD	ABINGDON	2-4 PARK SQUARE, MILTON PARK, ABINGDON OX14 4RN, OXON, ENGLAND	1049-4820	1744-5191		INTERACT LEARN ENVIR	Interact. Learn. Environ.
J	Jo, IH; Park, Y; Yoon, M; Sung, H				Jo, Il-Hyun; Park, Yeonjeong; Yoon, Meehyun; Sung, Hanall			Evaluation of Online Log Variables that Estimate Learners' Time Management in a Korean Online Learning Context	The purpose of this study was to identify the relationship between the psychological variables and online behavioral patterns of students, collected through a learning management system (LMS). As the psychological variable, time and study environment management (TSEM), one of the sub-constructs of MSLQ, was chosen to verify a set of time-related online log variables: login frequency, login regula…	1		Cuanti	South Korea	USA	2	INTERNATIONAL REVIEW OF RESEARCH IN OPEN AND DISTRIBUTED LEARNING			English	Article						log variables; time management; online learning; structural equation model	SYSTEMS	[Jo, Il-Hyun; Park, Yeonjeong; Sung, Hanall] Ewha Womans Univ, Seoul, South Korea; [Yoon, Meehyun] Univ Georgia, Athens, GA 30602 USA	Jo, IH (reprint author), Ewha Womans Univ, Seoul, South Korea.			Park, Yeonjeong/0000-0003-4960-8300	Ministry of Education of the Republic of Korea; National Research Foundation of Korea [NRF-2015S1A5B5A02010250]	This work was supported by the Ministry of Education of the Republic of Korea and the National Research Foundation of Korea (NRF-2015S1A5B5A02010250).		51	0	0	1	16	ATHABASCA UNIV PRESS	ATHABASCA	1 UNIVERSITY DR, ATHABASCA, AB T9S 3A3, CANADA	1492-3831			INT REV RES OPEN DIS	Int. Rev. Res. Open Distrib. Learn.	JAN
J	Toll, D; Olsson, T; Ericsson, M; Wingkvist, A				Toll, Daniel; Olsson, Tobias; Ericsson, Morgan; Wingkvist, Anna			Fine-Grained Recording of Student Programming Sessions to Improve Teaching and Time Estimations	It is not possible to directly observe how students work in an online programming course. This makes it harder for teachers to help struggling students. By using an online programming environment, we have the opportunity to record what the students actually do to solve an assignment. These recordings can be analyzed to provide teachers with valuable information. We developed such an online progra…	1		Cuanti	Sweden		2	INTERNATIONAL JOURNAL OF ENGINEERING EDUCATION			English	Article; Proceedings Paper	20th Annual Conference on Innovation and Technology in Computer Science Education	JUL 06-08, 2015	Vilnius, LITHUANIA	ACM, Vilnius Univ Inst Math & Informat		computer science education; learning analytics; educational data mining; computer engineering education		[Toll, Daniel; Olsson, Tobias] Linnaeus Univ, Comp Sci, Nygatan 18 B, S-39234 Kalmar, Sweden; [Ericsson, Morgan; Wingkvist, Anna] Linnaeus Univ, Comp Sci, Univ Platsen 1, S-35195 Vaxjo, Sweden	Toll, D (reprint author), Linnaeus Univ, Comp Sci, Nygatan 18 B, S-39234 Kalmar, Sweden.	daniel.toll@lnu.se; tobias.ohlsson@lnu.se; morgan.ericsson@lnu.se; anna.wingkvist@lnu.se						13	1	1	0	5	TEMPUS PUBLICATIONS	DURRUS, BANTRY	IJEE , ROSSMORE,, DURRUS, BANTRY, COUNTY CORK 00000, IRELAND	0949-149X			INT J ENG EDUC	Int. J. Eng. Educ
J	Juskeviciene, A; Jasute, E; Kurilovas, E				Juskeviciene, Anita; Jasute, Egle; Kurilovas, Eugenijus			Application of 1:1 Mobile Learning Scenarios in Computer Engineering Education	The paper aims at presenting case study on personalised mobile learning scenarios on Computer Engineering and other STEM subjects in Lithuania. Fleming (VARK) learning styles model was used to personalise Creative Classrooms Lab (CCL) project's mobile learning scenarios by establishing suitable learning components for particular students according to their personal needs. Personalised mobile lear…	1		Cuanti	Lithuania		2	INTERNATIONAL JOURNAL OF ENGINEERING EDUCATION			English	Article; Proceedings Paper	20th Annual Conference on Innovation and Technology in Computer Science Education	JUL 06-08, 2015	Vilnius, LITHUANIA	ACM, Vilnius Univ Inst Math & Informat		computer engineering education; STEM subjects; personalised learning; mobile learning scenarios; learning styles; inquiry-based learning; educational data mining; questionnaire for teachers; CCL project; mascil project		[Juskeviciene, Anita; Jasute, Egle; Kurilovas, Eugenijus] Vilnius Univ, Inst Math & Informat, 4 Akad St, LT-08663 Vilnius, Lithuania; [Kurilovas, Eugenijus] Vilnius Gediminas Tech Univ, Dept Informat Technol, 11 Sauletekio Al, LT-10223 Vilnius, Lithuania	Juskeviciene, A (reprint author), Vilnius Univ, Inst Math & Informat, 4 Akad St, LT-08663 Vilnius, Lithuania.	anita.juskeviciene@mii.vu.lt; egle.jasute@mii.vu.lt; jevgenij.kurilov@mii.vu.lt						21	16	16	0	13	TEMPUS PUBLICATIONS	DURRUS, BANTRY	IJEE , ROSSMORE,, DURRUS, BANTRY, COUNTY CORK 00000, IRELAND	0949-149X			INT J ENG EDUC	Int. J. Eng. Educ
J	Matsuzawa, Y; Hirao, M; Sakai, S				Matsuzawa, Yoshiaki; Hirao, Motoki; Sakai, Sanshiro			Compile Error Collection Viewer: Visualization of Compile Error Correction History for Self-assessment in Programming Education	We have developed CocoViewer (Compile error Collection Viewer) for learners in programming to enable them to conduct self-assessment for compiling error records. CocoViewer generates charts that show a trajectory of reducing the correction time of the compile error that is calculated by logs recorded in students' computers during a programming course. Students can see lists of charts for many kin…	1		Cuanti	Japan		2	INTERNATIONAL JOURNAL OF ENGINEERING EDUCATION			English	Article; Proceedings Paper	20th Annual Conference on Innovation and Technology in Computer Science Education	JUL 06-08, 2015	Vilnius, LITHUANIA	ACM, Vilnius Univ Inst Math & Informat		computer engineering education; programming education; compile error correction; self-assessment; learning analytics		[Matsuzawa, Yoshiaki; Hirao, Motoki; Sakai, Sanshiro] Shizuoka Univ, Grad Sch Informat, 3-5-1 Johoku, Hamamatsu, Shizuoka, Japan	Matsuzawa, Y (reprint author), Shizuoka Univ, Grad Sch Informat, 3-5-1 Johoku, Hamamatsu, Shizuoka, Japan.	matsuzawa@inf.shizuoka.ac.jp; hirao@sakailab.info; sakai@inf.shizuoka.ac.jp						23	0	0	1	3	TEMPUS PUBLICATIONS	DURRUS, BANTRY	IJEE , ROSSMORE,, DURRUS, BANTRY, COUNTY CORK 00000, IRELAND	0949-149X			INT J ENG EDUC	Int. J. Eng. Educ
J	Leonard, SN; Fitzgerald, RN; Bacon, M				Leonard, Simon N.; Fitzgerald, Robert N.; Bacon, Matt			Fold-back: Using emerging technologies to move from quality assurance to quality enhancement	Emerging technologies offer an opportunity for the development, at the institutional level, of quality processes with greater capacity to enhance learning in higher education than available through current quality processes. These systems offer the potential to extend use of learning analytics in institutional-level quality processes in addition to the widespread focus on business analytics, and …	1		Mixed	Australia		2	AUSTRALASIAN JOURNAL OF EDUCATIONAL TECHNOLOGY			English	Article							DESIGN-BASED RESEARCH; HIGHER-EDUCATION QUALITY; UNIVERSITY; STUDENTS; FACULTY	[Leonard, Simon N.; Fitzgerald, Robert N.; Bacon, Matt] Univ Canberra, Canberra, ACT 2601, Australia	Leonard, SN (reprint author), Univ Canberra, Canberra, ACT 2601, Australia.	simon.leonard@canberra.edu.au		Leonard, Simon N./0000-0002-7914-356X; Fitzgerald, Robert/0000-0003-1906-4939	Australian Government	This paper was developed through work within the University of Canberra's SAFFIRE project funded by the Australian Government. We thank our colleagues at the University of Canberra who participated in our design jams.		68	0	0	2	12	AUSTRALASIAN SOC COMPUTERS LEARNING TERTIARY EDUCATION-ASCILITE	TUGUN	UNIT 5, 202 COODE ST, PO BOX 350, TUGUN, 4224, AUSTRALIA	1449-3098	1449-5554		AUSTRALAS J EDUC TEC	Australas. J. Educ. Technol.
J	Onan, A; Bal, V; Bayam, BY				Onan, Aytug; Bal, Vedat; Bayam, Burcu Yanar			The Use of Data Mining for Strategic Management: A Case Study on Mining Association Rules in Student Information System	In today's competitive conditions changes in business environment and business structures make strategic management an effective form of management for business and organizations. Strategic management is a current management strategy that requires setting of the appropriate strategies, plans and applications and putting them into action in order to reach the aims and goals of organizations. The p…	1		Cuanti	Turkey		1	CROATIAN JOURNAL OF EDUCATION-HRVATSKI CASOPIS ZA ODGOJ I OBRAZOVANJE			English	Article						business intelligence; data mining; educational data; knowledge discovery		[Onan, Aytug] Celal Bayar Univ, Dept Comp Engn, Fac Engn, TR-45140 Manisa, Turkey; [Bal, Vedat] Celal Bayar Univ, Dept Management Informat Syst, Fac Business Adm, TR-45140 Manisa, Turkey; [Bayam, Burcu Yanar] Celal Bayar Univ, Grad Sch Social Sci, Div Business Adm, TR-45140 Manisa, Turkey	Onan, A (reprint author), Celal Bayar Univ, Dept Comp Engn, Fac Engn, TR-45140 Manisa, Turkey.; Bal, V (reprint author), Celal Bayar Univ, Dept Management Informat Syst, Fac Business Adm, TR-45140 Manisa, Turkey.; Bayam, BY (reprint author), Celal Bayar Univ, Grad Sch Social Sci, Div Business Adm, TR-45140 Manisa, Turkey.	aytug.onan@cbu.edu.tr; vedat.bal@cbu.edu.tr; burcu.yanar@cbu.edu.tr	ONAN, Aytug/L-4613-2018	ONAN, Aytug/0000-0002-9434-5880				44	0	0	1	13	FAC TEACHER EDUCATION	ZAGREB	UNIV ZAGREB, SAVSKA CESTA 77, ZAGREB, 00000, CROATIA	1848-5189	1848-5197		CROAT J EDUC	Croat. J. Educ.
J	Sein-Echaluce, ML; Fidalgo-Blanco, A; Garcia-Penalvo, FJ				Luisa Sein-Echaluce, Maria; Fidalgo-Blanco, Angel; Garcia-Penalvo, Francisco J.			Students' Knowledge Sharing to Improve Learning in Academic Engineering Courses	This paper presents an example of scaffolding during the development of an engineering course, in which students are supported by teachers and other students. This proposal covers the benefits of the use of shared knowledge repositories in which content was created by students. Teamwork is the transversal competence that is considered to be the central knowledge topic. The cooperation among stude…	1		Cuanti	Spain		2	INTERNATIONAL JOURNAL OF ENGINEERING EDUCATION			English	Article						knowledge spirals; knowledge sharing; teamwork competence; cooperative learning; learning content management system; repository	HIGHER-EDUCATION; MANAGEMENT; RECOGNITION; PROJECT	[Luisa Sein-Echaluce, Maria] Univ Zaragoza, Sch Engn & Architecture, GIDTIC Res Grp, Dept Appl Math, Calle Maria de Luna 3, Zaragoza 50018, Spain; [Fidalgo-Blanco, Angel] Tech Univ Madrid, LITI, Lab Innovat Informat Technol, Calle Rios Rosas 21, Madrid 28003, Spain; [Garcia-Penalvo, Francisco J.] Univ Salamanca, Fac Sci, GRIAL Res Grp, Dept Comp Sci,Res Inst Educ Sci, Plaza Caidos S-N, E-37008 Sa…	Sein-Echaluce, ML (reprint author), Univ Zaragoza, Sch Engn & Architecture, GIDTIC Res Grp, Dept Appl Math, Calle Maria de Luna 3, Zaragoza 50018, Spain.; Fidalgo-Blanco, A (reprint author), Tech Univ Madrid, LITI, Lab Innovat Informat Technol, Calle Rios Rosas 21, Madrid 28003, Spain.; Garcia-Penalvo, FJ (reprint author), Univ Salamanca, Fac Sci, GRIAL Res Grp, Dept Comp Sci,Res Inst Educ Sci, P…	mlsein@unizar.es; angel.fidalgo@upm.es; fgarcia@usal.es	GARCIA-PENALVO, Francisco Jose/D-5445-2013; Sein-Echaluce Lacleta, Maria Luisa/I-4617-2014	GARCIA-PENALVO, Francisco Jose/0000-0001-9987-5584; Sein-Echaluce Lacleta, Maria Luisa/0000-0002-6873-0996				48	9	9	0	7	TEMPUS PUBLICATIONS	DURRUS, BANTRY	IJEE , ROSSMORE,, DURRUS, BANTRY, COUNTY CORK 00000, IRELAND	0949-149X			INT J ENG EDUC	Int. J. Eng. Educ
J	Stern, L; Burvill, C; Weir, J; Field, B				Stern, Linda; Burvill, Colin; Weir, John; Field, Bruce			Metrics to Facilitate Automated Categorization of Student Learning Patterns while using Educational Engineering Software	In this paper we describe the use of metrics for analysing student interactions with educational software. We applied this metric-based approach to a class of 200 second-year undergraduate students using an educationally-oriented software simulator to solve specific problems in mechanical engineering design. Our results show that a metric can facilitate categorization of student learning patterns…	1		Cuanti	Australia		2	INTERNATIONAL JOURNAL OF ENGINEERING EDUCATION			English	Article						learning analytics; technology for learning; mechanical engineering education; audit trails		[Stern, Linda] Univ Melbourne, Dept Comp & Informat Syst, Melbourne, Vic, Australia; [Burvill, Colin] Univ Melbourne, Dept Mech Engn, Melbourne, Vic, Australia; [Field, Bruce] BW Field Pty Ltd, Carlton North, Vic, Australia	Stern, L (reprint author), Univ Melbourne, Dept Comp & Informat Syst, Melbourne, Vic, Australia.	stern@unimelb.edu.au						18	0	0	0	2	TEMPUS PUBLICATIONS	DURRUS, BANTRY	IJEE , ROSSMORE,, DURRUS, BANTRY, COUNTY CORK 00000, IRELAND	0949-149X			INT J ENG EDUC	Int. J. Eng. Educ
J	Gasevic, D; Dawson, S; Rogers, T; Gasevic, D				Gasevic, Dragan; Dawson, Shane; Rogers, Tim; Gasevic, Danijela			Learning analytics should not promote one size fits all: The effects of instructional conditions in predicting academic success	This study examined the extent to which instructional conditions influence the prediction of academic success in nine undergraduate courses offered in a blended learning model (n = 4134). The study illustrates the differences in predictive power and significant predictors between course-specific models and generalized predictive models. The results suggest that it is imperative for learning analy…	1		Cuanti	UK	Australia	2	INTERNET AND HIGHER EDUCATION			English	Article						Learning analytics; Learning success; Student retention; Instructional conditions; Self-regulated learning	MANAGEMENT-SYSTEMS; TOOL-USE; ONLINE; STUDENTS; PERFORMANCE; PARTICIPATION; BELIEFS	[Gasevic, Dragan] Univ Edinburgh, Moray House Sch Educ, Edinburgh EH8 9LE, Midlothian, Scotland; [Gasevic, Dragan] Univ Edinburgh, Sch Informat, Edinburgh EH8 9LE, Midlothian, Scotland; [Gasevic, Dragan; Dawson, Shane; Rogers, Tim] Univ S Australia, Adelaide, SA 5001, Australia; [Gasevic, Danijela] Univ Edinburgh, Usher Inst Populat Hlth Sci & Informat, Edinburgh EH8 9LE, Midlothian, Scotland	Gasevic, D (reprint author), Univ Edinburgh, Sch Informat, 10 Crichton St, Edinburgh EH8 9LE, Midlothian, Scotland.	dgasevic@acm.org	Dawson, Shane/F-3946-2013	Dawson, Shane/0000-0003-2435-2193; Gasevic, Danijela/0000-0001-5976-4011; Gasevic, Dragan/0000-0001-9265-1908				67	76	76	20	136	ELSEVIER SCIENCE INC	NEW YORK	STE 800, 230 PARK AVE, NEW YORK, NY 10169 USA	1096-7516	1873-5525		INTERNET HIGH EDUC	Internet High. Educ.	JAN
J	Joksimovic, S; Gasevic, D; Kovanovic, V; Riecke, BE; Hatala, M				Joksimovic, S.; Gasevic, D.; Kovanovic, V.; Riecke, B. E.; Hatala, M.			Social presence in online discussions as a process predictor of academic performance	With the steady development of online education and online learning environments, possibilities to support social interactions between students have advanced significantly. This study examined the relationship between indicators of social presence and academic performance. Social presence is defined as students' ability to engage socially with an online learning community. The results of a multip…	1	Posgrado	Cuanti	UK	Canada	2	JOURNAL OF COMPUTER ASSISTED LEARNING			English	Article						content analysis; discussion forums; social presence; teaching presence	COGNITIVE PRESENCE; ENGAGEMENT	[Joksimovic, S.; Gasevic, D.] Univ Edinburgh, Moray House Sch Educ, Edinburgh EH8 9YL, Midlothian, Scotland; [Gasevic, D.; Kovanovic, V.] Univ Edinburgh, Sch Informat, Edinburgh EH8 9YL, Midlothian, Scotland; [Riecke, B. E.; Hatala, M.] Simon Fraser Univ, Sch Interact Arts & Technol, Burnaby, BC V5H 2Z2, Canada	Joksimovic, S (reprint author), Simon Fraser Univ, Sch Interact Arts & Technol, 207-6540 Telford Ave, Burnaby, BC V5H 2Z2, Canada.	sjoksimo@sfu.ca	Kovanovic, Vitomir/F-5862-2017; Joksimovic, Srecko/R-3093-2019; Riecke, Bernhard E./C-6399-2011	Kovanovic, Vitomir/0000-0001-9694-6033; Joksimovic, Srecko/0000-0001-6999-3547; Riecke, Bernhard E./0000-0001-7974-0850; Gasevic, Dragan/0000-0001-9265-1908				63	26	27	9	48	WILEY-BLACKWELL	HOBOKEN	111 RIVER ST, HOBOKEN 07030-5774, NJ USA	0266-4909	1365-2729		J COMPUT ASSIST LEAR	J. Comput. Assist. Learn.	DEC
[truncated: 173 more rows]
[truncated: 24 more columns]
